# Supplementary material for: Quantifying DNA replication speeds in single cells by scEdU-seq
Source: Nat Methods. 2024 Jun 17;21(7):1175–84. doi: 10.1038/s41592-024-02308-4 (PMC11239516; doi:10.1038/s41592-024-02308-4)
Supplement: Supplementary file 3 — Cost comparison scRepli-Seq versus scEdU-seq. [file 41592_2024_2308_MOESM3_ESM.xlsx]

## Sheet: Sheet1
Extended Data Table 1 - Cost specification scRepli-seq vs. scEdU-seq
Cost per cell	EdU + Purification	Library Preparation	Strep beads	Sequencing	Total ($)
scEdUseq	0.005	0.520833	0.0375	2.508	3.07133
scRepliseq	0	35.0914	0	125.4	160.491
