# Supplementary material for: Quantifying DNA replication speeds in single cells by scEdU-seq
Source: Nat Methods. 2024 Jun 17;21(7):1175–84. doi: 10.1038/s41592-024-02308-4 (PMC11239516; doi:10.1038/s41592-024-02308-4)
Supplement: Supplementary file 4 — Adapter sequences used in this study. [file 41592_2024_2308_MOESM4_ESM.xlsx]

## Sheet: Top primer
WellPosition	Name	Sequence
A1	A/T_IVT_forked_top_1	GGTGATGCC GGT AAT ACG ACT CAC TAT AGG GAG TTC TAC AGT CCG ACG ATC NNN ACA CAC TAT
A2	A/T_IVT_forked_top_2	GGTGATGCC GGT AAT ACG ACT CAC TAT AGG GAG TTC TAC AGT CCG ACG ATC NNN ACA CAT AGT
A3	A/T_IVT_forked_top_3	GGTGATGCC GGT AAT ACG ACT CAC TAT AGG GAG TTC TAC AGT CCG ACG ATC NNN ACA CGA GAT
A4	A/T_IVT_forked_top_4	GGTGATGCC GGT AAT ACG ACT CAC TAT AGG GAG TTC TAC AGT CCG ACG ATC NNN ACA CTA TCT
A5	A/T_IVT_forked_top_5	GGTGATGCC GGT AAT ACG ACT CAC TAT AGG GAG TTC TAC AGT CCG ACG ATC NNN ACA CTG ATT
A6	A/T_IVT_forked_top_6	GGTGATGCC GGT AAT ACG ACT CAC TAT AGG GAG TTC TAC AGT CCG ACG ATC NNN ACA GTA CGT
A7	A/T_IVT_forked_top_7	GGTGATGCC GGT AAT ACG ACT CAC TAT AGG GAG TTC TAC AGT CCG ACG ATC NNN ACA TAC GTT
A8	A/T_IVT_forked_top_8	GGTGATGCC GGT AAT ACG ACT CAC TAT AGG GAG TTC TAC AGT CCG ACG ATC NNN ACA TCA CAT
A9	A/T_IVT_forked_top_9	GGTGATGCC GGT AAT ACG ACT CAC TAT AGG GAG TTC TAC AGT CCG ACG ATC NNN ACA TCT ATT
A10	A/T_IVT_forked_top_10	GGTGATGCC GGT AAT ACG ACT CAC TAT AGG GAG TTC TAC AGT CCG ACG ATC NNN ACG ACG CGT
A11	A/T_IVT_forked_top_11	GGTGATGCC GGT AAT ACG ACT CAC TAT AGG GAG TTC TAC AGT CCG ACG ATC NNN ACG CAG TCT
A12	A/T_IVT_forked_top_12	GGTGATGCC GGT AAT ACG ACT CAC TAT AGG GAG TTC TAC AGT CCG ACG ATC NNN ACG CGC GCT
A13	A/T_IVT_forked_top_13	GGTGATGCC GGT AAT ACG ACT CAC TAT AGG GAG TTC TAC AGT CCG ACG ATC NNN ACG TAG ATT
A14	A/T_IVT_forked_top_14	GGTGATGCC GGT AAT ACG ACT CAC TAT AGG GAG TTC TAC AGT CCG ACG ATC NNN ACG TGA TCT
A15	A/T_IVT_forked_top_15	GGTGATGCC GGT AAT ACG ACT CAC TAT AGG GAG TTC TAC AGT CCG ACG ATC NNN ACT ACA GTT
A16	A/T_IVT_forked_top_16	GGTGATGCC GGT AAT ACG ACT CAC TAT AGG GAG TTC TAC AGT CCG ACG ATC NNN ACT ACT ACT
A17	A/T_IVT_forked_top_17	GGTGATGCC GGT AAT ACG ACT CAC TAT AGG GAG TTC TAC AGT CCG ACG ATC NNN ACT ATA TAT
A18	A/T_IVT_forked_top_18	GGTGATGCC GGT AAT ACG ACT CAC TAT AGG GAG TTC TAC AGT CCG ACG ATC NNN ACT CGA TGT
A19	A/T_IVT_forked_top_19	GGTGATGCC GGT AAT ACG ACT CAC TAT AGG GAG TTC TAC AGT CCG ACG ATC NNN ACT GAC TCT
A20	A/T_IVT_forked_top_20	GGTGATGCC GGT AAT ACG ACT CAC TAT AGG GAG TTC TAC AGT CCG ACG ATC NNN ACT GAT CAT
A21	A/T_IVT_forked_top_21	GGTGATGCC GGT AAT ACG ACT CAC TAT AGG GAG TTC TAC AGT CCG ACG ATC NNN ACT GTC GTT
A22	A/T_IVT_forked_top_22	GGTGATGCC GGT AAT ACG ACT CAC TAT AGG GAG TTC TAC AGT CCG ACG ATC NNN AGA CGC AGT
A23	A/T_IVT_forked_top_23	GGTGATGCC GGT AAT ACG ACT CAC TAT AGG GAG TTC TAC AGT CCG ACG ATC NNN AGA CTG TAT
A24	A/T_IVT_forked_top_24	GGTGATGCC GGT AAT ACG ACT CAC TAT AGG GAG TTC TAC AGT CCG ACG ATC NNN AGA GAG TCT
B1	A/T_IVT_forked_top_25	GGTGATGCC GGT AAT ACG ACT CAC TAT AGG GAG TTC TAC AGT CCG ACG ATC NNN AGA GAT ATT
B2	A/T_IVT_forked_top_26	GGTGATGCC GGT AAT ACG ACT CAC TAT AGG GAG TTC TAC AGT CCG ACG ATC NNN AGA GCG CGT
B3	A/T_IVT_forked_top_27	GGTGATGCC GGT AAT ACG ACT CAC TAT AGG GAG TTC TAC AGT CCG ACG ATC NNN AGA TAG CAT
B4	A/T_IVT_forked_top_28	GGTGATGCC GGT AAT ACG ACT CAC TAT AGG GAG TTC TAC AGT CCG ACG ATC NNN AGC AGC TGT
B5	A/T_IVT_forked_top_29	GGTGATGCC GGT AAT ACG ACT CAC TAT AGG GAG TTC TAC AGT CCG ACG ATC NNN AGC ATA CGT
B6	A/T_IVT_forked_top_30	GGTGATGCC GGT AAT ACG ACT CAC TAT AGG GAG TTC TAC AGT CCG ACG ATC NNN AGC GAT GCT
B7	A/T_IVT_forked_top_31	GGTGATGCC GGT AAT ACG ACT CAC TAT AGG GAG TTC TAC AGT CCG ACG ATC NNN AGC GCA TCT
B8	A/T_IVT_forked_top_32	GGTGATGCC GGT AAT ACG ACT CAC TAT AGG GAG TTC TAC AGT CCG ACG ATC NNN AGC GTC TAT
B9	A/T_IVT_forked_top_33	GGTGATGCC GGT AAT ACG ACT CAC TAT AGG GAG TTC TAC AGT CCG ACG ATC NNN AGC TGA CAT
B10	A/T_IVT_forked_top_34	GGTGATGCC GGT AAT ACG ACT CAC TAT AGG GAG TTC TAC AGT CCG ACG ATC NNN AGT ATA GCT
B11	A/T_IVT_forked_top_35	GGTGATGCC GGT AAT ACG ACT CAC TAT AGG GAG TTC TAC AGT CCG ACG ATC NNN AGT CAC TGT
B12	A/T_IVT_forked_top_36	GGTGATGCC GGT AAT ACG ACT CAC TAT AGG GAG TTC TAC AGT CCG ACG ATC NNN ATA CGT CTT
B13	A/T_IVT_forked_top_37	GGTGATGCC GGT AAT ACG ACT CAC TAT AGG GAG TTC TAC AGT CCG ACG ATC NNN ATA CTG CGT
B14	A/T_IVT_forked_top_38	GGTGATGCC GGT AAT ACG ACT CAC TAT AGG GAG TTC TAC AGT CCG ACG ATC NNN ATA GCA TGT
B15	A/T_IVT_forked_top_39	GGTGATGCC GGT AAT ACG ACT CAC TAT AGG GAG TTC TAC AGT CCG ACG ATC NNN ATA GCG ATT
B16	A/T_IVT_forked_top_40	GGTGATGCC GGT AAT ACG ACT CAC TAT AGG GAG TTC TAC AGT CCG ACG ATC NNN ATA TAT GAT
B17	A/T_IVT_forked_top_41	GGTGATGCC GGT AAT ACG ACT CAC TAT AGG GAG TTC TAC AGT CCG ACG ATC NNN ATA TGA TAT
B18	A/T_IVT_forked_top_42	GGTGATGCC GGT AAT ACG ACT CAC TAT AGG GAG TTC TAC AGT CCG ACG ATC NNN ATC ACA GAT
B19	A/T_IVT_forked_top_43	GGTGATGCC GGT AAT ACG ACT CAC TAT AGG GAG TTC TAC AGT CCG ACG ATC NNN ATC AGT ATT
B20	A/T_IVT_forked_top_44	GGTGATGCC GGT AAT ACG ACT CAC TAT AGG GAG TTC TAC AGT CCG ACG ATC NNN ATC ATC GCT
B21	A/T_IVT_forked_top_45	GGTGATGCC GGT AAT ACG ACT CAC TAT AGG GAG TTC TAC AGT CCG ACG ATC NNN ATC GAG AGT
B22	A/T_IVT_forked_top_46	GGTGATGCC GGT AAT ACG ACT CAC TAT AGG GAG TTC TAC AGT CCG ACG ATC NNN ATC GTC ATT
B23	A/T_IVT_forked_top_47	GGTGATGCC GGT AAT ACG ACT CAC TAT AGG GAG TTC TAC AGT CCG ACG ATC NNN ATC TAC TCT
B24	A/T_IVT_forked_top_48	GGTGATGCC GGT AAT ACG ACT CAC TAT AGG GAG TTC TAC AGT CCG ACG ATC NNN ATC TCG ACT
C1	A/T_IVT_forked_top_49	GGTGATGCC GGT AAT ACG ACT CAC TAT AGG GAG TTC TAC AGT CCG ACG ATC NNN ATG AGT GAT
C2	A/T_IVT_forked_top_50	GGTGATGCC GGT AAT ACG ACT CAC TAT AGG GAG TTC TAC AGT CCG ACG ATC NNN ATG ATA CAT
C3	A/T_IVT_forked_top_51	GGTGATGCC GGT AAT ACG ACT CAC TAT AGG GAG TTC TAC AGT CCG ACG ATC NNN ATG ATG ATT
C4	A/T_IVT_forked_top_52	GGTGATGCC GGT AAT ACG ACT CAC TAT AGG GAG TTC TAC AGT CCG ACG ATC NNN ATG TCG TGT
C5	A/T_IVT_forked_top_53	GGTGATGCC GGT AAT ACG ACT CAC TAT AGG GAG TTC TAC AGT CCG ACG ATC NNN ATG TGT ACT
C6	A/T_IVT_forked_top_54	GGTGATGCC GGT AAT ACG ACT CAC TAT AGG GAG TTC TAC AGT CCG ACG ATC NNN CAC AGA TAT
C7	A/T_IVT_forked_top_55	GGTGATGCC GGT AAT ACG ACT CAC TAT AGG GAG TTC TAC AGT CCG ACG ATC NNN CAC GAC AGT
C8	A/T_IVT_forked_top_56	GGTGATGCC GGT AAT ACG ACT CAC TAT AGG GAG TTC TAC AGT CCG ACG ATC NNN CAC GCA GCT
C9	A/T_IVT_forked_top_57	GGTGATGCC GGT AAT ACG ACT CAC TAT AGG GAG TTC TAC AGT CCG ACG ATC NNN CAC GCG CGT
C10	A/T_IVT_forked_top_58	GGTGATGCC GGT AAT ACG ACT CAC TAT AGG GAG TTC TAC AGT CCG ACG ATC NNN CAC TAG ATT
C11	A/T_IVT_forked_top_59	GGTGATGCC GGT AAT ACG ACT CAC TAT AGG GAG TTC TAC AGT CCG ACG ATC NNN CAG ACG TAT
C12	A/T_IVT_forked_top_60	GGTGATGCC GGT AAT ACG ACT CAC TAT AGG GAG TTC TAC AGT CCG ACG ATC NNN CAG CAC TCT
C13	A/T_IVT_forked_top_61	GGTGATGCC GGT AAT ACG ACT CAC TAT AGG GAG TTC TAC AGT CCG ACG ATC NNN CAG CAG CGT
C14	A/T_IVT_forked_top_62	GGTGATGCC GGT AAT ACG ACT CAC TAT AGG GAG TTC TAC AGT CCG ACG ATC NNN CAG CGC GAT
C15	A/T_IVT_forked_top_63	GGTGATGCC GGT AAT ACG ACT CAC TAT AGG GAG TTC TAC AGT CCG ACG ATC NNN CAG CTG ATT
C16	A/T_IVT_forked_top_64	GGTGATGCC GGT AAT ACG ACT CAC TAT AGG GAG TTC TAC AGT CCG ACG ATC NNN CAT AGA GTT
C17	A/T_IVT_forked_top_65	GGTGATGCC GGT AAT ACG ACT CAC TAT AGG GAG TTC TAC AGT CCG ACG ATC NNN CAT ATA TGT
C18	A/T_IVT_forked_top_66	GGTGATGCC GGT AAT ACG ACT CAC TAT AGG GAG TTC TAC AGT CCG ACG ATC NNN CAT ATG CTT
C19	A/T_IVT_forked_top_67	GGTGATGCC GGT AAT ACG ACT CAC TAT AGG GAG TTC TAC AGT CCG ACG ATC NNN CAT CAG TAT
C20	A/T_IVT_forked_top_68	GGTGATGCC GGT AAT ACG ACT CAC TAT AGG GAG TTC TAC AGT CCG ACG ATC NNN CAT CAT AGT
C21	A/T_IVT_forked_top_69	GGTGATGCC GGT AAT ACG ACT CAC TAT AGG GAG TTC TAC AGT CCG ACG ATC NNN CAT GAC GTT
C22	A/T_IVT_forked_top_70	GGTGATGCC GGT AAT ACG ACT CAC TAT AGG GAG TTC TAC AGT CCG ACG ATC NNN CGA CAC ATT
C23	A/T_IVT_forked_top_71	GGTGATGCC GGT AAT ACG ACT CAC TAT AGG GAG TTC TAC AGT CCG ACG ATC NNN CGA CAT CAT
C24	A/T_IVT_forked_top_72	GGTGATGCC GGT AAT ACG ACT CAC TAT AGG GAG TTC TAC AGT CCG ACG ATC NNN CGA CGA CGT
D1	A/T_IVT_forked_top_73	GGTGATGCC GGT AAT ACG ACT CAC TAT AGG GAG TTC TAC AGT CCG ACG ATC NNN CGA CGC GCT
D2	A/T_IVT_forked_top_74	GGTGATGCC GGT AAT ACG ACT CAC TAT AGG GAG TTC TAC AGT CCG ACG ATC NNN CGA GTA GCT
D3	A/T_IVT_forked_top_75	GGTGATGCC GGT AAT ACG ACT CAC TAT AGG GAG TTC TAC AGT CCG ACG ATC NNN CGC ACA TGT
D4	A/T_IVT_forked_top_76	GGTGATGCC GGT AAT ACG ACT CAC TAT AGG GAG TTC TAC AGT CCG ACG ATC NNN CGC AGT CAT
D5	A/T_IVT_forked_top_77	GGTGATGCC GGT AAT ACG ACT CAC TAT AGG GAG TTC TAC AGT CCG ACG ATC NNN CGC ATC GAT
D6	A/T_IVT_forked_top_78	GGTGATGCC GGT AAT ACG ACT CAC TAT AGG GAG TTC TAC AGT CCG ACG ATC NNN CGC GAG CAT
D7	A/T_IVT_forked_top_79	GGTGATGCC GGT AAT ACG ACT CAC TAT AGG GAG TTC TAC AGT CCG ACG ATC NNN CGC GCG ACT
D8	A/T_IVT_forked_top_80	GGTGATGCC GGT AAT ACG ACT CAC TAT AGG GAG TTC TAC AGT CCG ACG ATC NNN CGC GTG TGT
D9	A/T_IVT_forked_top_81	GGTGATGCC GGT AAT ACG ACT CAC TAT AGG GAG TTC TAC AGT CCG ACG ATC NNN CGC TGA GCT
D10	A/T_IVT_forked_top_82	GGTGATGCC GGT AAT ACG ACT CAC TAT AGG GAG TTC TAC AGT CCG ACG ATC NNN CGT AGT GCT
D11	A/T_IVT_forked_top_83	GGTGATGCC GGT AAT ACG ACT CAC TAT AGG GAG TTC TAC AGT CCG ACG ATC NNN CGT CAG ACT
D12	A/T_IVT_forked_top_84	GGTGATGCC GGT AAT ACG ACT CAC TAT AGG GAG TTC TAC AGT CCG ACG ATC NNN CGT CGA GAT
D13	A/T_IVT_forked_top_85	GGTGATGCC GGT AAT ACG ACT CAC TAT AGG GAG TTC TAC AGT CCG ACG ATC NNN CGT GCG CTT
D14	A/T_IVT_forked_top_86	GGTGATGCC GGT AAT ACG ACT CAC TAT AGG GAG TTC TAC AGT CCG ACG ATC NNN CGT GTA CGT
D15	A/T_IVT_forked_top_87	GGTGATGCC GGT AAT ACG ACT CAC TAT AGG GAG TTC TAC AGT CCG ACG ATC NNN CTA CGT GAT
D16	A/T_IVT_forked_top_88	GGTGATGCC GGT AAT ACG ACT CAC TAT AGG GAG TTC TAC AGT CCG ACG ATC NNN CTA GAC TAT
D17	A/T_IVT_forked_top_89	GGTGATGCC GGT AAT ACG ACT CAC TAT AGG GAG TTC TAC AGT CCG ACG ATC NNN CTA GTC GTT
D18	A/T_IVT_forked_top_90	GGTGATGCC GGT AAT ACG ACT CAC TAT AGG GAG TTC TAC AGT CCG ACG ATC NNN CTA TAT ATT
D19	A/T_IVT_forked_top_91	GGTGATGCC GGT AAT ACG ACT CAC TAT AGG GAG TTC TAC AGT CCG ACG ATC NNN CTA TCA CGT
D20	A/T_IVT_forked_top_92	GGTGATGCC GGT AAT ACG ACT CAC TAT AGG GAG TTC TAC AGT CCG ACG ATC NNN CTA TGA GTT
D21	A/T_IVT_forked_top_93	GGTGATGCC GGT AAT ACG ACT CAC TAT AGG GAG TTC TAC AGT CCG ACG ATC NNN CTC ACG CTT
D22	A/T_IVT_forked_top_94	GGTGATGCC GGT AAT ACG ACT CAC TAT AGG GAG TTC TAC AGT CCG ACG ATC NNN CTC GAT ACT
D23	A/T_IVT_forked_top_95	GGTGATGCC GGT AAT ACG ACT CAC TAT AGG GAG TTC TAC AGT CCG ACG ATC NNN CTC GCA TAT
D24	A/T_IVT_forked_top_96	GGTGATGCC GGT AAT ACG ACT CAC TAT AGG GAG TTC TAC AGT CCG ACG ATC NNN CTG ATG CGT
E1	A/T_IVT_forked_top_97	GGTGATGCC GGT AAT ACG ACT CAC TAT AGG GAG TTC TAC AGT CCG ACG ATC NNN CTG CAC GTT
E2	A/T_IVT_forked_top_98	GGTGATGCC GGT AAT ACG ACT CAC TAT AGG GAG TTC TAC AGT CCG ACG ATC NNN CTG CTA TCT
E3	A/T_IVT_forked_top_99	GGTGATGCC GGT AAT ACG ACT CAC TAT AGG GAG TTC TAC AGT CCG ACG ATC NNN CTG TAT CGT
E4	A/T_IVT_forked_top_100	GGTGATGCC GGT AAT ACG ACT CAC TAT AGG GAG TTC TAC AGT CCG ACG ATC NNN CTG TCG CAT
E5	A/T_IVT_forked_top_101	GGTGATGCC GGT AAT ACG ACT CAC TAT AGG GAG TTC TAC AGT CCG ACG ATC NNN GAC ACG ACT
E6	A/T_IVT_forked_top_102	GGTGATGCC GGT AAT ACG ACT CAC TAT AGG GAG TTC TAC AGT CCG ACG ATC NNN GAC ACT CGT
E7	A/T_IVT_forked_top_103	GGTGATGCC GGT AAT ACG ACT CAC TAT AGG GAG TTC TAC AGT CCG ACG ATC NNN GAC AGC GCT
E8	A/T_IVT_forked_top_104	GGTGATGCC GGT AAT ACG ACT CAC TAT AGG GAG TTC TAC AGT CCG ACG ATC NNN GAC ATA GTT
E9	A/T_IVT_forked_top_105	GGTGATGCC GGT AAT ACG ACT CAC TAT AGG GAG TTC TAC AGT CCG ACG ATC NNN GAC ATG TAT
E10	A/T_IVT_forked_top_106	GGTGATGCC GGT AAT ACG ACT CAC TAT AGG GAG TTC TAC AGT CCG ACG ATC NNN GAC GAG TCT
E11	A/T_IVT_forked_top_107	GGTGATGCC GGT AAT ACG ACT CAC TAT AGG GAG TTC TAC AGT CCG ACG ATC NNN GAC GTA TGT
E12	A/T_IVT_forked_top_108	GGTGATGCC GGT AAT ACG ACT CAC TAT AGG GAG TTC TAC AGT CCG ACG ATC NNN GAC TAC TAT
E13	A/T_IVT_forked_top_109	GGTGATGCC GGT AAT ACG ACT CAC TAT AGG GAG TTC TAC AGT CCG ACG ATC NNN GAC TGA CGT
E14	A/T_IVT_forked_top_110	GGTGATGCC GGT AAT ACG ACT CAC TAT AGG GAG TTC TAC AGT CCG ACG ATC NNN GAG AGT CTT
E15	A/T_IVT_forked_top_111	GGTGATGCC GGT AAT ACG ACT CAC TAT AGG GAG TTC TAC AGT CCG ACG ATC NNN GAT ACA TAT
E16	A/T_IVT_forked_top_112	GGTGATGCC GGT AAT ACG ACT CAC TAT AGG GAG TTC TAC AGT CCG ACG ATC NNN GAT ATC ATT
E17	A/T_IVT_forked_top_113	GGTGATGCC GGT AAT ACG ACT CAC TAT AGG GAG TTC TAC AGT CCG ACG ATC NNN GAT CTC TGT
E18	A/T_IVT_forked_top_114	GGTGATGCC GGT AAT ACG ACT CAC TAT AGG GAG TTC TAC AGT CCG ACG ATC NNN GAT GAG ATT
E19	A/T_IVT_forked_top_115	GGTGATGCC GGT AAT ACG ACT CAC TAT AGG GAG TTC TAC AGT CCG ACG ATC NNN GAT GCG TGT
E20	A/T_IVT_forked_top_116	GGTGATGCC GGT AAT ACG ACT CAC TAT AGG GAG TTC TAC AGT CCG ACG ATC NNN GCA CAC GCT
E21	A/T_IVT_forked_top_117	GGTGATGCC GGT AAT ACG ACT CAC TAT AGG GAG TTC TAC AGT CCG ACG ATC NNN GCA CTC AGT
E22	A/T_IVT_forked_top_118	GGTGATGCC GGT AAT ACG ACT CAC TAT AGG GAG TTC TAC AGT CCG ACG ATC NNN GCA GTC TCT
E23	A/T_IVT_forked_top_119	GGTGATGCC GGT AAT ACG ACT CAC TAT AGG GAG TTC TAC AGT CCG ACG ATC NNN GCA TAG CGT
E24	A/T_IVT_forked_top_120	GGTGATGCC GGT AAT ACG ACT CAC TAT AGG GAG TTC TAC AGT CCG ACG ATC NNN GCA TGC TAT
F1	A/T_IVT_forked_top_121	GGTGATGCC GGT AAT ACG ACT CAC TAT AGG GAG TTC TAC AGT CCG ACG ATC NNN GCG ACA CTT
F2	A/T_IVT_forked_top_122	GGTGATGCC GGT AAT ACG ACT CAC TAT AGG GAG TTC TAC AGT CCG ACG ATC NNN GCG AGC ATT
F3	A/T_IVT_forked_top_123	GGTGATGCC GGT AAT ACG ACT CAC TAT AGG GAG TTC TAC AGT CCG ACG ATC NNN GCG ATG CAT
F4	A/T_IVT_forked_top_124	GGTGATGCC GGT AAT ACG ACT CAC TAT AGG GAG TTC TAC AGT CCG ACG ATC NNN GCG CAG CTT
F5	A/T_IVT_forked_top_125	GGTGATGCC GGT AAT ACG ACT CAC TAT AGG GAG TTC TAC AGT CCG ACG ATC NNN GCG CGC TGT
F6	A/T_IVT_forked_top_126	GGTGATGCC GGT AAT ACG ACT CAC TAT AGG GAG TTC TAC AGT CCG ACG ATC NNN GCG CTA CGT
F7	A/T_IVT_forked_top_127	GGTGATGCC GGT AAT ACG ACT CAC TAT AGG GAG TTC TAC AGT CCG ACG ATC NNN GCG CTG ACT
F8	A/T_IVT_forked_top_128	GGTGATGCC GGT AAT ACG ACT CAC TAT AGG GAG TTC TAC AGT CCG ACG ATC NNN GCG TCA TAT
F9	A/T_IVT_forked_top_129	GGTGATGCC GGT AAT ACG ACT CAC TAT AGG GAG TTC TAC AGT CCG ACG ATC NNN GCG TGT GAT
F10	A/T_IVT_forked_top_130	GGTGATGCC GGT AAT ACG ACT CAC TAT AGG GAG TTC TAC AGT CCG ACG ATC NNN GCT ACG AGT
F11	A/T_IVT_forked_top_131	GGTGATGCC GGT AAT ACG ACT CAC TAT AGG GAG TTC TAC AGT CCG ACG ATC NNN GCT CAT ATT
F12	A/T_IVT_forked_top_132	GGTGATGCC GGT AAT ACG ACT CAC TAT AGG GAG TTC TAC AGT CCG ACG ATC NNN GCT CGA GCT
F13	A/T_IVT_forked_top_133	GGTGATGCC GGT AAT ACG ACT CAC TAT AGG GAG TTC TAC AGT CCG ACG ATC NNN GCT GCA CGT
F14	A/T_IVT_forked_top_134	GGTGATGCC GGT AAT ACG ACT CAC TAT AGG GAG TTC TAC AGT CCG ACG ATC NNN GTA CGA TCT
F15	A/T_IVT_forked_top_135	GGTGATGCC GGT AAT ACG ACT CAC TAT AGG GAG TTC TAC AGT CCG ACG ATC NNN GTA GCA GAT
F16	A/T_IVT_forked_top_136	GGTGATGCC GGT AAT ACG ACT CAC TAT AGG GAG TTC TAC AGT CCG ACG ATC NNN GTA TAC TGT
F17	A/T_IVT_forked_top_137	GGTGATGCC GGT AAT ACG ACT CAC TAT AGG GAG TTC TAC AGT CCG ACG ATC NNN GTA TCT AGT
F18	A/T_IVT_forked_top_138	GGTGATGCC GGT AAT ACG ACT CAC TAT AGG GAG TTC TAC AGT CCG ACG ATC NNN GTC ACA TCT
F19	A/T_IVT_forked_top_139	GGTGATGCC GGT AAT ACG ACT CAC TAT AGG GAG TTC TAC AGT CCG ACG ATC NNN GTG AGA TGT
F20	A/T_IVT_forked_top_140	GGTGATGCC GGT AAT ACG ACT CAC TAT AGG GAG TTC TAC AGT CCG ACG ATC NNN TAC ACT ATT
F21	A/T_IVT_forked_top_141	GGTGATGCC GGT AAT ACG ACT CAC TAT AGG GAG TTC TAC AGT CCG ACG ATC NNN TAC ATA CAT
F22	A/T_IVT_forked_top_142	GGTGATGCC GGT AAT ACG ACT CAC TAT AGG GAG TTC TAC AGT CCG ACG ATC NNN TAC ATC AGT
F23	A/T_IVT_forked_top_143	GGTGATGCC GGT AAT ACG ACT CAC TAT AGG GAG TTC TAC AGT CCG ACG ATC NNN TAG ATC TAT
F24	A/T_IVT_forked_top_144	GGTGATGCC GGT AAT ACG ACT CAC TAT AGG GAG TTC TAC AGT CCG ACG ATC NNN TAG CGC AGT
G1	A/T_IVT_forked_top_145	GGTGATGCC GGT AAT ACG ACT CAC TAT AGG GAG TTC TAC AGT CCG ACG ATC NNN TAG TAC GTT
G2	A/T_IVT_forked_top_146	GGTGATGCC GGT AAT ACG ACT CAC TAT AGG GAG TTC TAC AGT CCG ACG ATC NNN TAG TCA TCT
G3	A/T_IVT_forked_top_147	GGTGATGCC GGT AAT ACG ACT CAC TAT AGG GAG TTC TAC AGT CCG ACG ATC NNN TAT ACG TCT
G4	A/T_IVT_forked_top_148	GGTGATGCC GGT AAT ACG ACT CAC TAT AGG GAG TTC TAC AGT CCG ACG ATC NNN TAT AGT ACT
G5	A/T_IVT_forked_top_149	GGTGATGCC GGT AAT ACG ACT CAC TAT AGG GAG TTC TAC AGT CCG ACG ATC NNN TAT CAT CAT
G6	A/T_IVT_forked_top_150	GGTGATGCC GGT AAT ACG ACT CAC TAT AGG GAG TTC TAC AGT CCG ACG ATC NNN TAT CTA TAT
G7	A/T_IVT_forked_top_151	GGTGATGCC GGT AAT ACG ACT CAC TAT AGG GAG TTC TAC AGT CCG ACG ATC NNN TAT GCT AGT
G8	A/T_IVT_forked_top_152	GGTGATGCC GGT AAT ACG ACT CAC TAT AGG GAG TTC TAC AGT CCG ACG ATC NNN TCA CAT GTT
G9	A/T_IVT_forked_top_153	GGTGATGCC GGT AAT ACG ACT CAC TAT AGG GAG TTC TAC AGT CCG ACG ATC NNN TCA CGC TCT
G10	A/T_IVT_forked_top_154	GGTGATGCC GGT AAT ACG ACT CAC TAT AGG GAG TTC TAC AGT CCG ACG ATC NNN TCA CTG CAT
G11	A/T_IVT_forked_top_155	GGTGATGCC GGT AAT ACG ACT CAC TAT AGG GAG TTC TAC AGT CCG ACG ATC NNN TCA GAT ACT
G12	A/T_IVT_forked_top_156	GGTGATGCC GGT AAT ACG ACT CAC TAT AGG GAG TTC TAC AGT CCG ACG ATC NNN TCA TAC AGT
G13	A/T_IVT_forked_top_157	GGTGATGCC GGT AAT ACG ACT CAC TAT AGG GAG TTC TAC AGT CCG ACG ATC NNN TCA TAT CAT
G14	A/T_IVT_forked_top_158	GGTGATGCC GGT AAT ACG ACT CAC TAT AGG GAG TTC TAC AGT CCG ACG ATC NNN TCG ATG TGT
G15	A/T_IVT_forked_top_159	GGTGATGCC GGT AAT ACG ACT CAC TAT AGG GAG TTC TAC AGT CCG ACG ATC NNN TCG CAG AGT
G16	A/T_IVT_forked_top_160	GGTGATGCC GGT AAT ACG ACT CAC TAT AGG GAG TTC TAC AGT CCG ACG ATC NNN TCG TGT ATT
G17	A/T_IVT_forked_top_161	GGTGATGCC GGT AAT ACG ACT CAC TAT AGG GAG TTC TAC AGT CCG ACG ATC NNN TCT ATC TCT
G18	A/T_IVT_forked_top_162	GGTGATGCC GGT AAT ACG ACT CAC TAT AGG GAG TTC TAC AGT CCG ACG ATC NNN TGA GTC TGT
G19	A/T_IVT_forked_top_163	GGTGATGCC GGT AAT ACG ACT CAC TAT AGG GAG TTC TAC AGT CCG ACG ATC NNN TGC ACA GCT
G20	A/T_IVT_forked_top_164	GGTGATGCC GGT AAT ACG ACT CAC TAT AGG GAG TTC TAC AGT CCG ACG ATC NNN TGC GAC ACT
G21	A/T_IVT_forked_top_165	GGTGATGCC GGT AAT ACG ACT CAC TAT AGG GAG TTC TAC AGT CCG ACG ATC NNN TGC GCT CGT
G22	A/T_IVT_forked_top_166	GGTGATGCC GGT AAT ACG ACT CAC TAT AGG GAG TTC TAC AGT CCG ACG ATC NNN TGC TAT GAT
G23	A/T_IVT_forked_top_167	GGTGATGCC GGT AAT ACG ACT CAC TAT AGG GAG TTC TAC AGT CCG ACG ATC NNN TGC TCG AGT
G24	A/T_IVT_forked_top_168	GGTGATGCC GGT AAT ACG ACT CAC TAT AGG GAG TTC TAC AGT CCG ACG ATC NNN TGT ACA CTT
H1	A/T_IVT_forked_top_169	GGTGATGCC GGT AAT ACG ACT CAC TAT AGG GAG TTC TAC AGT CCG ACG ATC NNN TGT AGA TAT
H2	A/T_IVT_forked_top_170	GGTGATGCC GGT AAT ACG ACT CAC TAT AGG GAG TTC TAC AGT CCG ACG ATC NNN TGT ATG ACT
H3	A/T_IVT_forked_top_171	GGTGATGCC GGT AAT ACG ACT CAC TAT AGG GAG TTC TAC AGT CCG ACG ATC NNN TGT CAC GTT
H4	A/T_IVT_forked_top_172	GGTGATGCC GGT AAT ACG ACT CAC TAT AGG GAG TTC TAC AGT CCG ACG ATC NNN TGT CTG TGT
H5	A/T_IVT_forked_top_173	GGTGATGCC GGT AAT ACG ACT CAC TAT AGG GAG TTC TAC AGT CCG ACG ATC NNN TGT GAT CTT
H6	A/T_IVT_forked_top_174	GGTGATGCC GGT AAT ACG ACT CAC TAT AGG GAG TTC TAC AGT CCG ACG ATC NNN ATA AGC TCT
H7	A/T_IVT_forked_top_175	GGTGATGCC GGT AAT ACG ACT CAC TAT AGG GAG TTC TAC AGT CCG ACG ATC NNN ATT CTC GAT
H8	A/T_IVT_forked_top_176	GGTGATGCC GGT AAT ACG ACT CAC TAT AGG GAG TTC TAC AGT CCG ACG ATC NNN TGC TAA TGT
H9	A/T_IVT_forked_top_177	GGTGATGCC GGT AAT ACG ACT CAC TAT AGG GAG TTC TAC AGT CCG ACG ATC NNN ATG TTA GCT
H10	A/T_IVT_forked_top_178	GGTGATGCC GGT AAT ACG ACT CAC TAT AGG GAG TTC TAC AGT CCG ACG ATC NNN ACT CTC CGT
H11	A/T_IVT_forked_top_179	GGTGATGCC GGT AAT ACG ACT CAC TAT AGG GAG TTC TAC AGT CCG ACG ATC NNN ATC TCT TAT
H12	A/T_IVT_forked_top_180	GGTGATGCC GGT AAT ACG ACT CAC TAT AGG GAG TTC TAC AGT CCG ACG ATC NNN GCC TAG ACT
H13	A/T_IVT_forked_top_181	GGTGATGCC GGT AAT ACG ACT CAC TAT AGG GAG TTC TAC AGT CCG ACG ATC NNN CGG TGC ACT
H14	A/T_IVT_forked_top_182	GGTGATGCC GGT AAT ACG ACT CAC TAT AGG GAG TTC TAC AGT CCG ACG ATC NNN GGA GTC ATT
H15	A/T_IVT_forked_top_183	GGTGATGCC GGT AAT ACG ACT CAC TAT AGG GAG TTC TAC AGT CCG ACG ATC NNN TAA CGA CAT
H16	A/T_IVT_forked_top_184	GGTGATGCC GGT AAT ACG ACT CAC TAT AGG GAG TTC TAC AGT CCG ACG ATC NNN GTA AGT GTT
H17	A/T_IVT_forked_top_185	GGTGATGCC GGT AAT ACG ACT CAC TAT AGG GAG TTC TAC AGT CCG ACG ATC NNN CAG AAT ATT
H18	A/T_IVT_forked_top_186	GGTGATGCC GGT AAT ACG ACT CAC TAT AGG GAG TTC TAC AGT CCG ACG ATC NNN GTC TGA TTT
H19	A/T_IVT_forked_top_187	GGTGATGCC GGT AAT ACG ACT CAC TAT AGG GAG TTC TAC AGT CCG ACG ATC NNN CGT GCC TGT
H20	A/T_IVT_forked_top_188	GGTGATGCC GGT AAT ACG ACT CAC TAT AGG GAG TTC TAC AGT CCG ACG ATC NNN CAT TAT GAT
H21	A/T_IVT_forked_top_189	GGTGATGCC GGT AAT ACG ACT CAC TAT AGG GAG TTC TAC AGT CCG ACG ATC NNN GCA GCG CCT
H22	A/T_IVT_forked_top_190	GGTGATGCC GGT AAT ACG ACT CAC TAT AGG GAG TTC TAC AGT CCG ACG ATC NNN AGT GGC GCT
H23	A/T_IVT_forked_top_191	GGTGATGCC GGT AAT ACG ACT CAC TAT AGG GAG TTC TAC AGT CCG ACG ATC NNN TTA CTA TGT
H24	A/T_IVT_forked_top_192	GGTGATGCC GGT AAT ACG ACT CAC TAT AGG GAG TTC TAC AGT CCG ACG ATC NNN TGC ATC CTT
I1	A/T_IVT_forked_top_193	GGTGATGCC GGT AAT ACG ACT CAC TAT AGG GAG TTC TAC AGT CCG ACG ATC NNN TCG TTA CAT
I2	A/T_IVT_forked_top_194	GGTGATGCC GGT AAT ACG ACT CAC TAT AGG GAG TTC TAC AGT CCG ACG ATC NNN TCT TCT GTT
I3	A/T_IVT_forked_top_195	GGTGATGCC GGT AAT ACG ACT CAC TAT AGG GAG TTC TAC AGT CCG ACG ATC NNN GAC GCT TAT
I4	A/T_IVT_forked_top_196	GGTGATGCC GGT AAT ACG ACT CAC TAT AGG GAG TTC TAC AGT CCG ACG ATC NNN ATC CGC ACT
I5	A/T_IVT_forked_top_197	GGTGATGCC GGT AAT ACG ACT CAC TAT AGG GAG TTC TAC AGT CCG ACG ATC NNN TGT GCG GCT
I6	A/T_IVT_forked_top_198	GGTGATGCC GGT AAT ACG ACT CAC TAT AGG GAG TTC TAC AGT CCG ACG ATC NNN CTC GGC GCT
I7	A/T_IVT_forked_top_199	GGTGATGCC GGT AAT ACG ACT CAC TAT AGG GAG TTC TAC AGT CCG ACG ATC NNN AGT TAC ATT
I8	A/T_IVT_forked_top_200	GGTGATGCC GGT AAT ACG ACT CAC TAT AGG GAG TTC TAC AGT CCG ACG ATC NNN GGT CGC ACT
I9	A/T_IVT_forked_top_201	GGTGATGCC GGT AAT ACG ACT CAC TAT AGG GAG TTC TAC AGT CCG ACG ATC NNN TAG ATA ATT
I10	A/T_IVT_forked_top_202	GGTGATGCC GGT AAT ACG ACT CAC TAT AGG GAG TTC TAC AGT CCG ACG ATC NNN GTA GTA TTT
I11	A/T_IVT_forked_top_203	GGTGATGCC GGT AAT ACG ACT CAC TAT AGG GAG TTC TAC AGT CCG ACG ATC NNN GTC AAG CAT
I12	A/T_IVT_forked_top_204	GGTGATGCC GGT AAT ACG ACT CAC TAT AGG GAG TTC TAC AGT CCG ACG ATC NNN CAG GTG TCT
I13	A/T_IVT_forked_top_205	GGTGATGCC GGT AAT ACG ACT CAC TAT AGG GAG TTC TAC AGT CCG ACG ATC NNN CTT GCT CGT
I14	A/T_IVT_forked_top_206	GGTGATGCC GGT AAT ACG ACT CAC TAT AGG GAG TTC TAC AGT CCG ACG ATC NNN CTC GAG TTT
I15	A/T_IVT_forked_top_207	GGTGATGCC GGT AAT ACG ACT CAC TAT AGG GAG TTC TAC AGT CCG ACG ATC NNN GTA AGA CAT
I16	A/T_IVT_forked_top_208	GGTGATGCC GGT AAT ACG ACT CAC TAT AGG GAG TTC TAC AGT CCG ACG ATC NNN CGA TCA ATT
I17	A/T_IVT_forked_top_209	GGTGATGCC GGT AAT ACG ACT CAC TAT AGG GAG TTC TAC AGT CCG ACG ATC NNN GAT TCG CAT
I18	A/T_IVT_forked_top_210	GGTGATGCC GGT AAT ACG ACT CAC TAT AGG GAG TTC TAC AGT CCG ACG ATC NNN GCC TAT GTT
I19	A/T_IVT_forked_top_211	GGTGATGCC GGT AAT ACG ACT CAC TAT AGG GAG TTC TAC AGT CCG ACG ATC NNN CAA GAT CGT
I20	A/T_IVT_forked_top_212	GGTGATGCC GGT AAT ACG ACT CAC TAT AGG GAG TTC TAC AGT CCG ACG ATC NNN GAG CGG TAT
I21	A/T_IVT_forked_top_213	GGTGATGCC GGT AAT ACG ACT CAC TAT AGG GAG TTC TAC AGT CCG ACG ATC NNN CAT TCT ACT
I22	A/T_IVT_forked_top_214	GGTGATGCC GGT AAT ACG ACT CAC TAT AGG GAG TTC TAC AGT CCG ACG ATC NNN GAC GTC CTT
I23	A/T_IVT_forked_top_215	GGTGATGCC GGT AAT ACG ACT CAC TAT AGG GAG TTC TAC AGT CCG ACG ATC NNN TCC GAC TGT
I24	A/T_IVT_forked_top_216	GGTGATGCC GGT AAT ACG ACT CAC TAT AGG GAG TTC TAC AGT CCG ACG ATC NNN CTA CAT TCT
J1	A/T_IVT_forked_top_217	GGTGATGCC GGT AAT ACG ACT CAC TAT AGG GAG TTC TAC AGT CCG ACG ATC NNN ATC AGG CGT
J2	A/T_IVT_forked_top_218	GGTGATGCC GGT AAT ACG ACT CAC TAT AGG GAG TTC TAC AGT CCG ACG ATC NNN AAT CGT ATT
J3	A/T_IVT_forked_top_219	GGTGATGCC GGT AAT ACG ACT CAC TAT AGG GAG TTC TAC AGT CCG ACG ATC NNN GTC GCC TGT
J4	A/T_IVT_forked_top_220	GGTGATGCC GGT AAT ACG ACT CAC TAT AGG GAG TTC TAC AGT CCG ACG ATC NNN CGC GCC GTT
J5	A/T_IVT_forked_top_221	GGTGATGCC GGT AAT ACG ACT CAC TAT AGG GAG TTC TAC AGT CCG ACG ATC NNN CTC TGA AGT
J6	A/T_IVT_forked_top_222	GGTGATGCC GGT AAT ACG ACT CAC TAT AGG GAG TTC TAC AGT CCG ACG ATC NNN TAT GCA TTT
J7	A/T_IVT_forked_top_223	GGTGATGCC GGT AAT ACG ACT CAC TAT AGG GAG TTC TAC AGT CCG ACG ATC NNN TCG TAG GAT
J8	A/T_IVT_forked_top_224	GGTGATGCC GGT AAT ACG ACT CAC TAT AGG GAG TTC TAC AGT CCG ACG ATC NNN GCT CAA CAT
J9	A/T_IVT_forked_top_225	GGTGATGCC GGT AAT ACG ACT CAC TAT AGG GAG TTC TAC AGT CCG ACG ATC NNN TAA GTG CTT
J10	A/T_IVT_forked_top_226	GGTGATGCC GGT AAT ACG ACT CAC TAT AGG GAG TTC TAC AGT CCG ACG ATC NNN ATC ATA TTT
J11	A/T_IVT_forked_top_227	GGTGATGCC GGT AAT ACG ACT CAC TAT AGG GAG TTC TAC AGT CCG ACG ATC NNN TAG ACT TGT
J12	A/T_IVT_forked_top_228	GGTGATGCC GGT AAT ACG ACT CAC TAT AGG GAG TTC TAC AGT CCG ACG ATC NNN ATA TAA CTT
J13	A/T_IVT_forked_top_229	GGTGATGCC GGT AAT ACG ACT CAC TAT AGG GAG TTC TAC AGT CCG ACG ATC NNN CGT ACG GAT
J14	A/T_IVT_forked_top_230	GGTGATGCC GGT AAT ACG ACT CAC TAT AGG GAG TTC TAC AGT CCG ACG ATC NNN TTA GAG CAT
J15	A/T_IVT_forked_top_231	GGTGATGCC GGT AAT ACG ACT CAC TAT AGG GAG TTC TAC AGT CCG ACG ATC NNN GCT AGT AAT
J16	A/T_IVT_forked_top_232	GGTGATGCC GGT AAT ACG ACT CAC TAT AGG GAG TTC TAC AGT CCG ACG ATC NNN CTA TTG TGT
J17	A/T_IVT_forked_top_233	GGTGATGCC GGT AAT ACG ACT CAC TAT AGG GAG TTC TAC AGT CCG ACG ATC NNN AGA TAT TGT
J18	A/T_IVT_forked_top_234	GGTGATGCC GGT AAT ACG ACT CAC TAT AGG GAG TTC TAC AGT CCG ACG ATC NNN AAT GTG TAT
J19	A/T_IVT_forked_top_235	GGTGATGCC GGT AAT ACG ACT CAC TAT AGG GAG TTC TAC AGT CCG ACG ATC NNN CGG CGT AGT
J20	A/T_IVT_forked_top_236	GGTGATGCC GGT AAT ACG ACT CAC TAT AGG GAG TTC TAC AGT CCG ACG ATC NNN GTC AAT GCT
J21	A/T_IVT_forked_top_237	GGTGATGCC GGT AAT ACG ACT CAC TAT AGG GAG TTC TAC AGT CCG ACG ATC NNN GTG GAG ACT
J22	A/T_IVT_forked_top_238	GGTGATGCC GGT AAT ACG ACT CAC TAT AGG GAG TTC TAC AGT CCG ACG ATC NNN TAG CTT GTT
J23	A/T_IVT_forked_top_239	GGTGATGCC GGT AAT ACG ACT CAC TAT AGG GAG TTC TAC AGT CCG ACG ATC NNN GAC TCG TTT
J24	A/T_IVT_forked_top_240	GGTGATGCC GGT AAT ACG ACT CAC TAT AGG GAG TTC TAC AGT CCG ACG ATC NNN GAG ACT AAT
K1	A/T_IVT_forked_top_241	GGTGATGCC GGT AAT ACG ACT CAC TAT AGG GAG TTC TAC AGT CCG ACG ATC NNN CGC TCT TCT
K2	A/T_IVT_forked_top_242	GGTGATGCC GGT AAT ACG ACT CAC TAT AGG GAG TTC TAC AGT CCG ACG ATC NNN AGC CAG ATT
K3	A/T_IVT_forked_top_243	GGTGATGCC GGT AAT ACG ACT CAC TAT AGG GAG TTC TAC AGT CCG ACG ATC NNN TGC AAG TAT
K4	A/T_IVT_forked_top_244	GGTGATGCC GGT AAT ACG ACT CAC TAT AGG GAG TTC TAC AGT CCG ACG ATC NNN AAC TAG TGT
K5	A/T_IVT_forked_top_245	GGTGATGCC GGT AAT ACG ACT CAC TAT AGG GAG TTC TAC AGT CCG ACG ATC NNN TCC TCA CGT
K6	A/T_IVT_forked_top_246	GGTGATGCC GGT AAT ACG ACT CAC TAT AGG GAG TTC TAC AGT CCG ACG ATC NNN CGC AAC TCT
K7	A/T_IVT_forked_top_247	GGTGATGCC GGT AAT ACG ACT CAC TAT AGG GAG TTC TAC AGT CCG ACG ATC NNN AGC GCC AGT
K8	A/T_IVT_forked_top_248	GGTGATGCC GGT AAT ACG ACT CAC TAT AGG GAG TTC TAC AGT CCG ACG ATC NNN CGA AGA TCT
K9	A/T_IVT_forked_top_249	GGTGATGCC GGT AAT ACG ACT CAC TAT AGG GAG TTC TAC AGT CCG ACG ATC NNN GGA TAT CTT
K10	A/T_IVT_forked_top_250	GGTGATGCC GGT AAT ACG ACT CAC TAT AGG GAG TTC TAC AGT CCG ACG ATC NNN AGT CGC CTT
K11	A/T_IVT_forked_top_251	GGTGATGCC GGT AAT ACG ACT CAC TAT AGG GAG TTC TAC AGT CCG ACG ATC NNN TGT ACT GGT
K12	A/T_IVT_forked_top_252	GGTGATGCC GGT AAT ACG ACT CAC TAT AGG GAG TTC TAC AGT CCG ACG ATC NNN TGT GTC CAT
K13	A/T_IVT_forked_top_253	GGTGATGCC GGT AAT ACG ACT CAC TAT AGG GAG TTC TAC AGT CCG ACG ATC NNN GGC TAC GCT
K14	A/T_IVT_forked_top_254	GGTGATGCC GGT AAT ACG ACT CAC TAT AGG GAG TTC TAC AGT CCG ACG ATC NNN CGG ATA TAT
K15	A/T_IVT_forked_top_255	GGTGATGCC GGT AAT ACG ACT CAC TAT AGG GAG TTC TAC AGT CCG ACG ATC NNN GCA GTT CTT
K16	A/T_IVT_forked_top_256	GGTGATGCC GGT AAT ACG ACT CAC TAT AGG GAG TTC TAC AGT CCG ACG ATC NNN GTG TAG TTT
K17	A/T_IVT_forked_top_257	GGTGATGCC GGT AAT ACG ACT CAC TAT AGG GAG TTC TAC AGT CCG ACG ATC NNN GTC TTC GAT
K18	A/T_IVT_forked_top_258	GGTGATGCC GGT AAT ACG ACT CAC TAT AGG GAG TTC TAC AGT CCG ACG ATC NNN GTG CCG CGT
K19	A/T_IVT_forked_top_259	GGTGATGCC GGT AAT ACG ACT CAC TAT AGG GAG TTC TAC AGT CCG ACG ATC NNN TCT CAT TGT
K20	A/T_IVT_forked_top_260	GGTGATGCC GGT AAT ACG ACT CAC TAT AGG GAG TTC TAC AGT CCG ACG ATC NNN CAA TGC AGT
K21	A/T_IVT_forked_top_261	GGTGATGCC GGT AAT ACG ACT CAC TAT AGG GAG TTC TAC AGT CCG ACG ATC NNN CTC CTC AGT
K22	A/T_IVT_forked_top_262	GGTGATGCC GGT AAT ACG ACT CAC TAT AGG GAG TTC TAC AGT CCG ACG ATC NNN GTA CTG GAT
K23	A/T_IVT_forked_top_263	GGTGATGCC GGT AAT ACG ACT CAC TAT AGG GAG TTC TAC AGT CCG ACG ATC NNN AGG CGC TAT
K24	A/T_IVT_forked_top_264	GGTGATGCC GGT AAT ACG ACT CAC TAT AGG GAG TTC TAC AGT CCG ACG ATC NNN AAC GTG ACT
L1	A/T_IVT_forked_top_265	GGTGATGCC GGT AAT ACG ACT CAC TAT AGG GAG TTC TAC AGT CCG ACG ATC NNN ATC CAG TAT
L2	A/T_IVT_forked_top_266	GGTGATGCC GGT AAT ACG ACT CAC TAT AGG GAG TTC TAC AGT CCG ACG ATC NNN GCC GAC ATT
L3	A/T_IVT_forked_top_267	GGTGATGCC GGT AAT ACG ACT CAC TAT AGG GAG TTC TAC AGT CCG ACG ATC NNN CAC GTG GAT
L4	A/T_IVT_forked_top_268	GGTGATGCC GGT AAT ACG ACT CAC TAT AGG GAG TTC TAC AGT CCG ACG ATC NNN AGA TTA GAT
L5	A/T_IVT_forked_top_269	GGTGATGCC GGT AAT ACG ACT CAC TAT AGG GAG TTC TAC AGT CCG ACG ATC NNN GAT CTG AAT
L6	A/T_IVT_forked_top_270	GGTGATGCC GGT AAT ACG ACT CAC TAT AGG GAG TTC TAC AGT CCG ACG ATC NNN ACA ACT GAT
L7	A/T_IVT_forked_top_271	GGTGATGCC GGT AAT ACG ACT CAC TAT AGG GAG TTC TAC AGT CCG ACG ATC NNN TTG TAT TAT
L8	A/T_IVT_forked_top_272	GGTGATGCC GGT AAT ACG ACT CAC TAT AGG GAG TTC TAC AGT CCG ACG ATC NNN ACA TTC AAT
L9	A/T_IVT_forked_top_273	GGTGATGCC GGT AAT ACG ACT CAC TAT AGG GAG TTC TAC AGT CCG ACG ATC NNN ATA TTG GTT
L10	A/T_IVT_forked_top_274	GGTGATGCC GGT AAT ACG ACT CAC TAT AGG GAG TTC TAC AGT CCG ACG ATC NNN CCG TCG GCT
L11	A/T_IVT_forked_top_275	GGTGATGCC GGT AAT ACG ACT CAC TAT AGG GAG TTC TAC AGT CCG ACG ATC NNN CAA TAA TAT
L12	A/T_IVT_forked_top_276	GGTGATGCC GGT AAT ACG ACT CAC TAT AGG GAG TTC TAC AGT CCG ACG ATC NNN CGC CAC GGT
L13	A/T_IVT_forked_top_277	GGTGATGCC GGT AAT ACG ACT CAC TAT AGG GAG TTC TAC AGT CCG ACG ATC NNN CCT CTT GTT
L14	A/T_IVT_forked_top_278	GGTGATGCC GGT AAT ACG ACT CAC TAT AGG GAG TTC TAC AGT CCG ACG ATC NNN TTG GAC ATT
L15	A/T_IVT_forked_top_279	GGTGATGCC GGT AAT ACG ACT CAC TAT AGG GAG TTC TAC AGT CCG ACG ATC NNN GGT ATA TTT
L16	A/T_IVT_forked_top_280	GGTGATGCC GGT AAT ACG ACT CAC TAT AGG GAG TTC TAC AGT CCG ACG ATC NNN TGA ATT GAT
L17	A/T_IVT_forked_top_281	GGTGATGCC GGT AAT ACG ACT CAC TAT AGG GAG TTC TAC AGT CCG ACG ATC NNN TCT TGA CCT
L18	A/T_IVT_forked_top_282	GGTGATGCC GGT AAT ACG ACT CAC TAT AGG GAG TTC TAC AGT CCG ACG ATC NNN ACC TGC CTT
L19	A/T_IVT_forked_top_283	GGTGATGCC GGT AAT ACG ACT CAC TAT AGG GAG TTC TAC AGT CCG ACG ATC NNN TGA AGC GGT
L20	A/T_IVT_forked_top_284	GGTGATGCC GGT AAT ACG ACT CAC TAT AGG GAG TTC TAC AGT CCG ACG ATC NNN CGG CTA GGT
L21	A/T_IVT_forked_top_285	GGTGATGCC GGT AAT ACG ACT CAC TAT AGG GAG TTC TAC AGT CCG ACG ATC NNN AAG CGT CCT
L22	A/T_IVT_forked_top_286	GGTGATGCC GGT AAT ACG ACT CAC TAT AGG GAG TTC TAC AGT CCG ACG ATC NNN TAA TAT GGT
L23	A/T_IVT_forked_top_287	GGTGATGCC GGT AAT ACG ACT CAC TAT AGG GAG TTC TAC AGT CCG ACG ATC NNN CCT AAC GCT
L24	A/T_IVT_forked_top_288	GGTGATGCC GGT AAT ACG ACT CAC TAT AGG GAG TTC TAC AGT CCG ACG ATC NNN TTG AAT CTT
M1	A/T_IVT_forked_top_289	GGTGATGCC GGT AAT ACG ACT CAC TAT AGG GAG TTC TAC AGT CCG ACG ATC NNN GAA CTG TTT
M2	A/T_IVT_forked_top_290	GGTGATGCC GGT AAT ACG ACT CAC TAT AGG GAG TTC TAC AGT CCG ACG ATC NNN ATT CCA TCT
M3	A/T_IVT_forked_top_291	GGTGATGCC GGT AAT ACG ACT CAC TAT AGG GAG TTC TAC AGT CCG ACG ATC NNN GAT AAT TCT
M4	A/T_IVT_forked_top_292	GGTGATGCC GGT AAT ACG ACT CAC TAT AGG GAG TTC TAC AGT CCG ACG ATC NNN AAT GCG CCT
M5	A/T_IVT_forked_top_293	GGTGATGCC GGT AAT ACG ACT CAC TAT AGG GAG TTC TAC AGT CCG ACG ATC NNN GAT TAG GCT
M6	A/T_IVT_forked_top_294	GGTGATGCC GGT AAT ACG ACT CAC TAT AGG GAG TTC TAC AGT CCG ACG ATC NNN GTT AGA ACT
M7	A/T_IVT_forked_top_295	GGTGATGCC GGT AAT ACG ACT CAC TAT AGG GAG TTC TAC AGT CCG ACG ATC NNN AGG TAG GCT
M8	A/T_IVT_forked_top_296	GGTGATGCC GGT AAT ACG ACT CAC TAT AGG GAG TTC TAC AGT CCG ACG ATC NNN ACT CCT TAT
M9	A/T_IVT_forked_top_297	GGTGATGCC GGT AAT ACG ACT CAC TAT AGG GAG TTC TAC AGT CCG ACG ATC NNN GGC TGT TAT
M10	A/T_IVT_forked_top_298	GGTGATGCC GGT AAT ACG ACT CAC TAT AGG GAG TTC TAC AGT CCG ACG ATC NNN CTT CAC CAT
M11	A/T_IVT_forked_top_299	GGTGATGCC GGT AAT ACG ACT CAC TAT AGG GAG TTC TAC AGT CCG ACG ATC NNN GCA ATT ACT
M12	A/T_IVT_forked_top_300	GGTGATGCC GGT AAT ACG ACT CAC TAT AGG GAG TTC TAC AGT CCG ACG ATC NNN TTA CAC CTT
M13	A/T_IVT_forked_top_301	GGTGATGCC GGT AAT ACG ACT CAC TAT AGG GAG TTC TAC AGT CCG ACG ATC NNN CGC CTG GCT
M14	A/T_IVT_forked_top_302	GGTGATGCC GGT AAT ACG ACT CAC TAT AGG GAG TTC TAC AGT CCG ACG ATC NNN TCG AAC GGT
M15	A/T_IVT_forked_top_303	GGTGATGCC GGT AAT ACG ACT CAC TAT AGG GAG TTC TAC AGT CCG ACG ATC NNN CTT CCA CTT
M16	A/T_IVT_forked_top_304	GGTGATGCC GGT AAT ACG ACT CAC TAT AGG GAG TTC TAC AGT CCG ACG ATC NNN ATT GTT ACT
M17	A/T_IVT_forked_top_305	GGTGATGCC GGT AAT ACG ACT CAC TAT AGG GAG TTC TAC AGT CCG ACG ATC NNN ATT AAC TAT
M18	A/T_IVT_forked_top_306	GGTGATGCC GGT AAT ACG ACT CAC TAT AGG GAG TTC TAC AGT CCG ACG ATC NNN GTG GCC GTT
M19	A/T_IVT_forked_top_307	GGTGATGCC GGT AAT ACG ACT CAC TAT AGG GAG TTC TAC AGT CCG ACG ATC NNN CGT TAG GTT
M20	A/T_IVT_forked_top_308	GGTGATGCC GGT AAT ACG ACT CAC TAT AGG GAG TTC TAC AGT CCG ACG ATC NNN AGG CCT GCT
M21	A/T_IVT_forked_top_309	GGTGATGCC GGT AAT ACG ACT CAC TAT AGG GAG TTC TAC AGT CCG ACG ATC NNN AGC CGA GGT
M22	A/T_IVT_forked_top_310	GGTGATGCC GGT AAT ACG ACT CAC TAT AGG GAG TTC TAC AGT CCG ACG ATC NNN CAC AAT TGT
M23	A/T_IVT_forked_top_311	GGTGATGCC GGT AAT ACG ACT CAC TAT AGG GAG TTC TAC AGT CCG ACG ATC NNN TCC GCA ACT
M24	A/T_IVT_forked_top_312	GGTGATGCC GGT AAT ACG ACT CAC TAT AGG GAG TTC TAC AGT CCG ACG ATC NNN CGC CTT CGT
N1	A/T_IVT_forked_top_313	GGTGATGCC GGT AAT ACG ACT CAC TAT AGG GAG TTC TAC AGT CCG ACG ATC NNN GGT AGG TCT
N2	A/T_IVT_forked_top_314	GGTGATGCC GGT AAT ACG ACT CAC TAT AGG GAG TTC TAC AGT CCG ACG ATC NNN GCG AAT TAT
N3	A/T_IVT_forked_top_315	GGTGATGCC GGT AAT ACG ACT CAC TAT AGG GAG TTC TAC AGT CCG ACG ATC NNN GTG TGG AAT
N4	A/T_IVT_forked_top_316	GGTGATGCC GGT AAT ACG ACT CAC TAT AGG GAG TTC TAC AGT CCG ACG ATC NNN TTA CAT AAT
N5	A/T_IVT_forked_top_317	GGTGATGCC GGT AAT ACG ACT CAC TAT AGG GAG TTC TAC AGT CCG ACG ATC NNN TAT TGC CTT
N6	A/T_IVT_forked_top_318	GGTGATGCC GGT AAT ACG ACT CAC TAT AGG GAG TTC TAC AGT CCG ACG ATC NNN AGG CCA TGT
N7	A/T_IVT_forked_top_319	GGTGATGCC GGT AAT ACG ACT CAC TAT AGG GAG TTC TAC AGT CCG ACG ATC NNN ACT TGA ATT
N8	A/T_IVT_forked_top_320	GGTGATGCC GGT AAT ACG ACT CAC TAT AGG GAG TTC TAC AGT CCG ACG ATC NNN GAA TCC GAT
N9	A/T_IVT_forked_top_321	GGTGATGCC GGT AAT ACG ACT CAC TAT AGG GAG TTC TAC AGT CCG ACG ATC NNN GGC CGC GAT
N10	A/T_IVT_forked_top_322	GGTGATGCC GGT AAT ACG ACT CAC TAT AGG GAG TTC TAC AGT CCG ACG ATC NNN TCA ATA TTT
N11	A/T_IVT_forked_top_323	GGTGATGCC GGT AAT ACG ACT CAC TAT AGG GAG TTC TAC AGT CCG ACG ATC NNN GCC GGT CGT
N12	A/T_IVT_forked_top_324	GGTGATGCC GGT AAT ACG ACT CAC TAT AGG GAG TTC TAC AGT CCG ACG ATC NNN GGC TCG CCT
N13	A/T_IVT_forked_top_325	GGTGATGCC GGT AAT ACG ACT CAC TAT AGG GAG TTC TAC AGT CCG ACG ATC NNN CCG CAA GAT
N14	A/T_IVT_forked_top_326	GGTGATGCC GGT AAT ACG ACT CAC TAT AGG GAG TTC TAC AGT CCG ACG ATC NNN ATA TTA AGT
N15	A/T_IVT_forked_top_327	GGTGATGCC GGT AAT ACG ACT CAC TAT AGG GAG TTC TAC AGT CCG ACG ATC NNN AGG AAC GTT
N16	A/T_IVT_forked_top_328	GGTGATGCC GGT AAT ACG ACT CAC TAT AGG GAG TTC TAC AGT CCG ACG ATC NNN GCG AAG GCT
N17	A/T_IVT_forked_top_329	GGTGATGCC GGT AAT ACG ACT CAC TAT AGG GAG TTC TAC AGT CCG ACG ATC NNN GCC GCG GAT
N18	A/T_IVT_forked_top_330	GGTGATGCC GGT AAT ACG ACT CAC TAT AGG GAG TTC TAC AGT CCG ACG ATC NNN ACG GTA ATT
N19	A/T_IVT_forked_top_331	GGTGATGCC GGT AAT ACG ACT CAC TAT AGG GAG TTC TAC AGT CCG ACG ATC NNN TCC TAT TCT
N20	A/T_IVT_forked_top_332	GGTGATGCC GGT AAT ACG ACT CAC TAT AGG GAG TTC TAC AGT CCG ACG ATC NNN CCA AGC GTT
N21	A/T_IVT_forked_top_333	GGTGATGCC GGT AAT ACG ACT CAC TAT AGG GAG TTC TAC AGT CCG ACG ATC NNN CAA GCT TCT
N22	A/T_IVT_forked_top_334	GGTGATGCC GGT AAT ACG ACT CAC TAT AGG GAG TTC TAC AGT CCG ACG ATC NNN GAG TTC CAT
N23	A/T_IVT_forked_top_335	GGTGATGCC GGT AAT ACG ACT CAC TAT AGG GAG TTC TAC AGT CCG ACG ATC NNN TTC TCA ATT
N24	A/T_IVT_forked_top_336	GGTGATGCC GGT AAT ACG ACT CAC TAT AGG GAG TTC TAC AGT CCG ACG ATC NNN CCG GTC GCT
O1	A/T_IVT_forked_top_337	GGTGATGCC GGT AAT ACG ACT CAC TAT AGG GAG TTC TAC AGT CCG ACG ATC NNN GTT GAA GCT
O2	A/T_IVT_forked_top_338	GGTGATGCC GGT AAT ACG ACT CAC TAT AGG GAG TTC TAC AGT CCG ACG ATC NNN GGA CCA GCT
O3	A/T_IVT_forked_top_339	GGTGATGCC GGT AAT ACG ACT CAC TAT AGG GAG TTC TAC AGT CCG ACG ATC NNN TCA TTA ACT
O4	A/T_IVT_forked_top_340	GGTGATGCC GGT AAT ACG ACT CAC TAT AGG GAG TTC TAC AGT CCG ACG ATC NNN ACC TTA TGT
O5	A/T_IVT_forked_top_341	GGTGATGCC GGT AAT ACG ACT CAC TAT AGG GAG TTC TAC AGT CCG ACG ATC NNN TCA TTC CTT
O6	A/T_IVT_forked_top_342	GGTGATGCC GGT AAT ACG ACT CAC TAT AGG GAG TTC TAC AGT CCG ACG ATC NNN AAT CTA GGT
O7	A/T_IVT_forked_top_343	GGTGATGCC GGT AAT ACG ACT CAC TAT AGG GAG TTC TAC AGT CCG ACG ATC NNN CCA ACT CGT
O8	A/T_IVT_forked_top_344	GGTGATGCC GGT AAT ACG ACT CAC TAT AGG GAG TTC TAC AGT CCG ACG ATC NNN GGT CAA TCT
O9	A/T_IVT_forked_top_345	GGTGATGCC GGT AAT ACG ACT CAC TAT AGG GAG TTC TAC AGT CCG ACG ATC NNN GTG GCA AGT
O10	A/T_IVT_forked_top_346	GGTGATGCC GGT AAT ACG ACT CAC TAT AGG GAG TTC TAC AGT CCG ACG ATC NNN TTG CCA GAT
O11	A/T_IVT_forked_top_347	GGTGATGCC GGT AAT ACG ACT CAC TAT AGG GAG TTC TAC AGT CCG ACG ATC NNN TAA TAG CCT
O12	A/T_IVT_forked_top_348	GGTGATGCC GGT AAT ACG ACT CAC TAT AGG GAG TTC TAC AGT CCG ACG ATC NNN CGT GGT AAT
O13	A/T_IVT_forked_top_349	GGTGATGCC GGT AAT ACG ACT CAC TAT AGG GAG TTC TAC AGT CCG ACG ATC NNN CAT ATT AAT
O14	A/T_IVT_forked_top_350	GGTGATGCC GGT AAT ACG ACT CAC TAT AGG GAG TTC TAC AGT CCG ACG ATC NNN CAC CGG TGT
O15	A/T_IVT_forked_top_351	GGTGATGCC GGT AAT ACG ACT CAC TAT AGG GAG TTC TAC AGT CCG ACG ATC NNN CCA CGG AGT
O16	A/T_IVT_forked_top_352	GGTGATGCC GGT AAT ACG ACT CAC TAT AGG GAG TTC TAC AGT CCG ACG ATC NNN CCG TGC GGT
O17	A/T_IVT_forked_top_353	GGTGATGCC GGT AAT ACG ACT CAC TAT AGG GAG TTC TAC AGT CCG ACG ATC NNN GGA CAC CGT
O18	A/T_IVT_forked_top_354	GGTGATGCC GGT AAT ACG ACT CAC TAT AGG GAG TTC TAC AGT CCG ACG ATC NNN TAA TGA TTT
O19	A/T_IVT_forked_top_355	GGTGATGCC GGT AAT ACG ACT CAC TAT AGG GAG TTC TAC AGT CCG ACG ATC NNN AAG CCG AGT
O20	A/T_IVT_forked_top_356	GGTGATGCC GGT AAT ACG ACT CAC TAT AGG GAG TTC TAC AGT CCG ACG ATC NNN ACT AAG CCT
O21	A/T_IVT_forked_top_357	GGTGATGCC GGT AAT ACG ACT CAC TAT AGG GAG TTC TAC AGT CCG ACG ATC NNN CTC CAG CCT
O22	A/T_IVT_forked_top_358	GGTGATGCC GGT AAT ACG ACT CAC TAT AGG GAG TTC TAC AGT CCG ACG ATC NNN GAA TGG ATT
O23	A/T_IVT_forked_top_359	GGTGATGCC GGT AAT ACG ACT CAC TAT AGG GAG TTC TAC AGT CCG ACG ATC NNN CGC CAA TAT
O24	A/T_IVT_forked_top_360	GGTGATGCC GGT AAT ACG ACT CAC TAT AGG GAG TTC TAC AGT CCG ACG ATC NNN CCG CGG CAT
P1	A/T_IVT_forked_top_361	GGTGATGCC GGT AAT ACG ACT CAC TAT AGG GAG TTC TAC AGT CCG ACG ATC NNN CTA ATA GGT
P2	A/T_IVT_forked_top_362	GGTGATGCC GGT AAT ACG ACT CAC TAT AGG GAG TTC TAC AGT CCG ACG ATC NNN AAG CAT TAT
P3	A/T_IVT_forked_top_363	GGTGATGCC GGT AAT ACG ACT CAC TAT AGG GAG TTC TAC AGT CCG ACG ATC NNN GGC CTC TCT
P4	A/T_IVT_forked_top_364	GGTGATGCC GGT AAT ACG ACT CAC TAT AGG GAG TTC TAC AGT CCG ACG ATC NNN TTG CGC CAT
P5	A/T_IVT_forked_top_365	GGTGATGCC GGT AAT ACG ACT CAC TAT AGG GAG TTC TAC AGT CCG ACG ATC NNN GGC CAT ACT
P6	A/T_IVT_forked_top_366	GGTGATGCC GGT AAT ACG ACT CAC TAT AGG GAG TTC TAC AGT CCG ACG ATC NNN AAG GCT ACT
P7	A/T_IVT_forked_top_367	GGTGATGCC GGT AAT ACG ACT CAC TAT AGG GAG TTC TAC AGT CCG ACG ATC NNN CCA TCC ACT
P8	A/T_IVT_forked_top_368	GGTGATGCC GGT AAT ACG ACT CAC TAT AGG GAG TTC TAC AGT CCG ACG ATC NNN GAC CGT GGT
P9	A/T_IVT_forked_top_369	GGTGATGCC GGT AAT ACG ACT CAC TAT AGG GAG TTC TAC AGT CCG ACG ATC NNN TTA ATC ATT
P10	A/T_IVT_forked_top_370	GGTGATGCC GGT AAT ACG ACT CAC TAT AGG GAG TTC TAC AGT CCG ACG ATC NNN TAA GAA GAT
P11	A/T_IVT_forked_top_371	GGTGATGCC GGT AAT ACG ACT CAC TAT AGG GAG TTC TAC AGT CCG ACG ATC NNN GGC ACG GTT
P12	A/T_IVT_forked_top_372	GGTGATGCC GGT AAT ACG ACT CAC TAT AGG GAG TTC TAC AGT CCG ACG ATC NNN TGG CCT ATT
P13	A/T_IVT_forked_top_373	GGTGATGCC GGT AAT ACG ACT CAC TAT AGG GAG TTC TAC AGT CCG ACG ATC NNN CGG CCA CAT
P14	A/T_IVT_forked_top_374	GGTGATGCC GGT AAT ACG ACT CAC TAT AGG GAG TTC TAC AGT CCG ACG ATC NNN GCC GTT GCT
P15	A/T_IVT_forked_top_375	GGTGATGCC GGT AAT ACG ACT CAC TAT AGG GAG TTC TAC AGT CCG ACG ATC NNN CGC GGT GGT
P16	A/T_IVT_forked_top_376	GGTGATGCC GGT AAT ACG ACT CAC TAT AGG GAG TTC TAC AGT CCG ACG ATC NNN GGT CCG TAT
P17	A/T_IVT_forked_top_377	GGTGATGCC GGT AAT ACG ACT CAC TAT AGG GAG TTC TAC AGT CCG ACG ATC NNN AGG TCA CCT
P18	A/T_IVT_forked_top_378	GGTGATGCC GGT AAT ACG ACT CAC TAT AGG GAG TTC TAC AGT CCG ACG ATC NNN GAA CGC AAT
P19	A/T_IVT_forked_top_379	GGTGATGCC GGT AAT ACG ACT CAC TAT AGG GAG TTC TAC AGT CCG ACG ATC NNN CTG GAA CAT
P20	A/T_IVT_forked_top_380	GGTGATGCC GGT AAT ACG ACT CAC TAT AGG GAG TTC TAC AGT CCG ACG ATC NNN CCA ACA GCT
P21	A/T_IVT_forked_top_381	GGTGATGCC GGT AAT ACG ACT CAC TAT AGG GAG TTC TAC AGT CCG ACG ATC NNN TCG CCG CCT
P22	A/T_IVT_forked_top_382	GGTGATGCC GGT AAT ACG ACT CAC TAT AGG GAG TTC TAC AGT CCG ACG ATC NNN TCT AAC CTT
P23	A/T_IVT_forked_top_383	GGTGATGCC GGT AAT ACG ACT CAC TAT AGG GAG TTC TAC AGT CCG ACG ATC NNN CCT CCG CGT
P24	A/T_IVT_forked_top_384	GGTGATGCC GGT AAT ACG ACT CAC TAT AGG GAG TTC TAC AGT CCG ACG ATC NNN ACA TGG TTT

## Sheet: Bottom primer
WellPosition	Name	Sequence
A1	A/T_IVT_forked_bottom_1	/5Phos/TAG TGT GTN NNG ATC GTC GGA CTG TAG AAC TCC CTA TAG TGA GTC GTA TTA CCG GCGAGCTT
A2	A/T_IVT_forked_bottom_2	/5Phos/CTA TGT GTN NNG ATC GTC GGA CTG TAG AAC TCC CTA TAG TGA GTC GTA TTA CCG GCGAGCTT
A3	A/T_IVT_forked_bottom_3	/5Phos/TCT CGT GTN NNG ATC GTC GGA CTG TAG AAC TCC CTA TAG TGA GTC GTA TTA CCG GCGAGCTT
A4	A/T_IVT_forked_bottom_4	/5Phos/GAT AGT GTN NNG ATC GTC GGA CTG TAG AAC TCC CTA TAG TGA GTC GTA TTA CCG GCGAGCTT
A5	A/T_IVT_forked_bottom_5	/5Phos/ATC AGT GTN NNG ATC GTC GGA CTG TAG AAC TCC CTA TAG TGA GTC GTA TTA CCG GCGAGCTT
A6	A/T_IVT_forked_bottom_6	/5Phos/CGT ACT GTN NNG ATC GTC GGA CTG TAG AAC TCC CTA TAG TGA GTC GTA TTA CCG GCGAGCTT
A7	A/T_IVT_forked_bottom_7	/5Phos/ACG TAT GTN NNG ATC GTC GGA CTG TAG AAC TCC CTA TAG TGA GTC GTA TTA CCG GCGAGCTT
A8	A/T_IVT_forked_bottom_8	/5Phos/TGT GAT GTN NNG ATC GTC GGA CTG TAG AAC TCC CTA TAG TGA GTC GTA TTA CCG GCGAGCTT
A9	A/T_IVT_forked_bottom_9	/5Phos/ATA GAT GTN NNG ATC GTC GGA CTG TAG AAC TCC CTA TAG TGA GTC GTA TTA CCG GCGAGCTT
A10	A/T_IVT_forked_bottom_10	/5Phos/CGC GTC GTN NNG ATC GTC GGA CTG TAG AAC TCC CTA TAG TGA GTC GTA TTA CCG GCGAGCTT
A11	A/T_IVT_forked_bottom_11	/5Phos/GAC TGC GTN NNG ATC GTC GGA CTG TAG AAC TCC CTA TAG TGA GTC GTA TTA CCG GCGAGCTT
A12	A/T_IVT_forked_bottom_12	/5Phos/GCG CGC GTN NNG ATC GTC GGA CTG TAG AAC TCC CTA TAG TGA GTC GTA TTA CCG GCGAGCTT
A13	A/T_IVT_forked_bottom_13	/5Phos/ATC TAC GTN NNG ATC GTC GGA CTG TAG AAC TCC CTA TAG TGA GTC GTA TTA CCG GCGAGCTT
A14	A/T_IVT_forked_bottom_14	/5Phos/GAT CAC GTN NNG ATC GTC GGA CTG TAG AAC TCC CTA TAG TGA GTC GTA TTA CCG GCGAGCTT
A15	A/T_IVT_forked_bottom_15	/5Phos/ACT GTA GTN NNG ATC GTC GGA CTG TAG AAC TCC CTA TAG TGA GTC GTA TTA CCG GCGAGCTT
A16	A/T_IVT_forked_bottom_16	/5Phos/GTA GTA GTN NNG ATC GTC GGA CTG TAG AAC TCC CTA TAG TGA GTC GTA TTA CCG GCGAGCTT
A17	A/T_IVT_forked_bottom_17	/5Phos/TAT ATA GTN NNG ATC GTC GGA CTG TAG AAC TCC CTA TAG TGA GTC GTA TTA CCG GCGAGCTT
A18	A/T_IVT_forked_bottom_18	/5Phos/CAT CGA GTN NNG ATC GTC GGA CTG TAG AAC TCC CTA TAG TGA GTC GTA TTA CCG GCGAGCTT
A19	A/T_IVT_forked_bottom_19	/5Phos/GAG TCA GTN NNG ATC GTC GGA CTG TAG AAC TCC CTA TAG TGA GTC GTA TTA CCG GCGAGCTT
A20	A/T_IVT_forked_bottom_20	/5Phos/TGA TCA GTN NNG ATC GTC GGA CTG TAG AAC TCC CTA TAG TGA GTC GTA TTA CCG GCGAGCTT
A21	A/T_IVT_forked_bottom_21	/5Phos/ACG ACA GTN NNG ATC GTC GGA CTG TAG AAC TCC CTA TAG TGA GTC GTA TTA CCG GCGAGCTT
A22	A/T_IVT_forked_bottom_22	/5Phos/CTG CGT CTN NNG ATC GTC GGA CTG TAG AAC TCC CTA TAG TGA GTC GTA TTA CCG GCGAGCTT
A23	A/T_IVT_forked_bottom_23	/5Phos/TAC AGT CTN NNG ATC GTC GGA CTG TAG AAC TCC CTA TAG TGA GTC GTA TTA CCG GCGAGCTT
A24	A/T_IVT_forked_bottom_24	/5Phos/GAC TCT CTN NNG ATC GTC GGA CTG TAG AAC TCC CTA TAG TGA GTC GTA TTA CCG GCGAGCTT
B1	A/T_IVT_forked_bottom_25	/5Phos/ATA TCT CTN NNG ATC GTC GGA CTG TAG AAC TCC CTA TAG TGA GTC GTA TTA CCG GCGAGCTT
B2	A/T_IVT_forked_bottom_26	/5Phos/CGC GCT CTN NNG ATC GTC GGA CTG TAG AAC TCC CTA TAG TGA GTC GTA TTA CCG GCGAGCTT
B3	A/T_IVT_forked_bottom_27	/5Phos/TGC TAT CTN NNG ATC GTC GGA CTG TAG AAC TCC CTA TAG TGA GTC GTA TTA CCG GCGAGCTT
B4	A/T_IVT_forked_bottom_28	/5Phos/CAG CTG CTN NNG ATC GTC GGA CTG TAG AAC TCC CTA TAG TGA GTC GTA TTA CCG GCGAGCTT
B5	A/T_IVT_forked_bottom_29	/5Phos/CGT ATG CTN NNG ATC GTC GGA CTG TAG AAC TCC CTA TAG TGA GTC GTA TTA CCG GCGAGCTT
B6	A/T_IVT_forked_bottom_30	/5Phos/GCA TCG CTN NNG ATC GTC GGA CTG TAG AAC TCC CTA TAG TGA GTC GTA TTA CCG GCGAGCTT
B7	A/T_IVT_forked_bottom_31	/5Phos/GAT GCG CTN NNG ATC GTC GGA CTG TAG AAC TCC CTA TAG TGA GTC GTA TTA CCG GCGAGCTT
B8	A/T_IVT_forked_bottom_32	/5Phos/TAG ACG CTN NNG ATC GTC GGA CTG TAG AAC TCC CTA TAG TGA GTC GTA TTA CCG GCGAGCTT
B9	A/T_IVT_forked_bottom_33	/5Phos/TGT CAG CTN NNG ATC GTC GGA CTG TAG AAC TCC CTA TAG TGA GTC GTA TTA CCG GCGAGCTT
B10	A/T_IVT_forked_bottom_34	/5Phos/GCT ATA CTN NNG ATC GTC GGA CTG TAG AAC TCC CTA TAG TGA GTC GTA TTA CCG GCGAGCTT
B11	A/T_IVT_forked_bottom_35	/5Phos/CAG TGA CTN NNG ATC GTC GGA CTG TAG AAC TCC CTA TAG TGA GTC GTA TTA CCG GCGAGCTT
B12	A/T_IVT_forked_bottom_36	/5Phos/AGA CGT ATN NNG ATC GTC GGA CTG TAG AAC TCC CTA TAG TGA GTC GTA TTA CCG GCGAGCTT
B13	A/T_IVT_forked_bottom_37	/5Phos/CGC AGT ATN NNG ATC GTC GGA CTG TAG AAC TCC CTA TAG TGA GTC GTA TTA CCG GCGAGCTT
B14	A/T_IVT_forked_bottom_38	/5Phos/CAT GCT ATN NNG ATC GTC GGA CTG TAG AAC TCC CTA TAG TGA GTC GTA TTA CCG GCGAGCTT
B15	A/T_IVT_forked_bottom_39	/5Phos/ATC GCT ATN NNG ATC GTC GGA CTG TAG AAC TCC CTA TAG TGA GTC GTA TTA CCG GCGAGCTT
B16	A/T_IVT_forked_bottom_40	/5Phos/TCA TAT ATN NNG ATC GTC GGA CTG TAG AAC TCC CTA TAG TGA GTC GTA TTA CCG GCGAGCTT
B17	A/T_IVT_forked_bottom_41	/5Phos/TAT CAT ATN NNG ATC GTC GGA CTG TAG AAC TCC CTA TAG TGA GTC GTA TTA CCG GCGAGCTT
B18	A/T_IVT_forked_bottom_42	/5Phos/TCT GTG ATN NNG ATC GTC GGA CTG TAG AAC TCC CTA TAG TGA GTC GTA TTA CCG GCGAGCTT
B19	A/T_IVT_forked_bottom_43	/5Phos/ATA CTG ATN NNG ATC GTC GGA CTG TAG AAC TCC CTA TAG TGA GTC GTA TTA CCG GCGAGCTT
B20	A/T_IVT_forked_bottom_44	/5Phos/GCG ATG ATN NNG ATC GTC GGA CTG TAG AAC TCC CTA TAG TGA GTC GTA TTA CCG GCGAGCTT
B21	A/T_IVT_forked_bottom_45	/5Phos/CTC TCG ATN NNG ATC GTC GGA CTG TAG AAC TCC CTA TAG TGA GTC GTA TTA CCG GCGAGCTT
B22	A/T_IVT_forked_bottom_46	/5Phos/ATG ACG ATN NNG ATC GTC GGA CTG TAG AAC TCC CTA TAG TGA GTC GTA TTA CCG GCGAGCTT
B23	A/T_IVT_forked_bottom_47	/5Phos/GAG TAG ATN NNG ATC GTC GGA CTG TAG AAC TCC CTA TAG TGA GTC GTA TTA CCG GCGAGCTT
B24	A/T_IVT_forked_bottom_48	/5Phos/GTC GAG ATN NNG ATC GTC GGA CTG TAG AAC TCC CTA TAG TGA GTC GTA TTA CCG GCGAGCTT
C1	A/T_IVT_forked_bottom_49	/5Phos/TCA CTC ATN NNG ATC GTC GGA CTG TAG AAC TCC CTA TAG TGA GTC GTA TTA CCG GCGAGCTT
C2	A/T_IVT_forked_bottom_50	/5Phos/TGT ATC ATN NNG ATC GTC GGA CTG TAG AAC TCC CTA TAG TGA GTC GTA TTA CCG GCGAGCTT
C3	A/T_IVT_forked_bottom_51	/5Phos/ATC ATC ATN NNG ATC GTC GGA CTG TAG AAC TCC CTA TAG TGA GTC GTA TTA CCG GCGAGCTT
C4	A/T_IVT_forked_bottom_52	/5Phos/CAC GAC ATN NNG ATC GTC GGA CTG TAG AAC TCC CTA TAG TGA GTC GTA TTA CCG GCGAGCTT
C5	A/T_IVT_forked_bottom_53	/5Phos/GTA CAC ATN NNG ATC GTC GGA CTG TAG AAC TCC CTA TAG TGA GTC GTA TTA CCG GCGAGCTT
C6	A/T_IVT_forked_bottom_54	/5Phos/TAT CTG TGN NNG ATC GTC GGA CTG TAG AAC TCC CTA TAG TGA GTC GTA TTA CCG GCGAGCTT
C7	A/T_IVT_forked_bottom_55	/5Phos/CTG TCG TGN NNG ATC GTC GGA CTG TAG AAC TCC CTA TAG TGA GTC GTA TTA CCG GCGAGCTT
C8	A/T_IVT_forked_bottom_56	/5Phos/GCT GCG TGN NNG ATC GTC GGA CTG TAG AAC TCC CTA TAG TGA GTC GTA TTA CCG GCGAGCTT
C9	A/T_IVT_forked_bottom_57	/5Phos/CGC GCG TGN NNG ATC GTC GGA CTG TAG AAC TCC CTA TAG TGA GTC GTA TTA CCG GCGAGCTT
C10	A/T_IVT_forked_bottom_58	/5Phos/ATC TAG TGN NNG ATC GTC GGA CTG TAG AAC TCC CTA TAG TGA GTC GTA TTA CCG GCGAGCTT
C11	A/T_IVT_forked_bottom_59	/5Phos/TAC GTC TGN NNG ATC GTC GGA CTG TAG AAC TCC CTA TAG TGA GTC GTA TTA CCG GCGAGCTT
C12	A/T_IVT_forked_bottom_60	/5Phos/GAG TGC TGN NNG ATC GTC GGA CTG TAG AAC TCC CTA TAG TGA GTC GTA TTA CCG GCGAGCTT
C13	A/T_IVT_forked_bottom_61	/5Phos/CGC TGC TGN NNG ATC GTC GGA CTG TAG AAC TCC CTA TAG TGA GTC GTA TTA CCG GCGAGCTT
C14	A/T_IVT_forked_bottom_62	/5Phos/TCG CGC TGN NNG ATC GTC GGA CTG TAG AAC TCC CTA TAG TGA GTC GTA TTA CCG GCGAGCTT
C15	A/T_IVT_forked_bottom_63	/5Phos/ATC AGC TGN NNG ATC GTC GGA CTG TAG AAC TCC CTA TAG TGA GTC GTA TTA CCG GCGAGCTT
C16	A/T_IVT_forked_bottom_64	/5Phos/ACT CTA TGN NNG ATC GTC GGA CTG TAG AAC TCC CTA TAG TGA GTC GTA TTA CCG GCGAGCTT
C17	A/T_IVT_forked_bottom_65	/5Phos/CAT ATA TGN NNG ATC GTC GGA CTG TAG AAC TCC CTA TAG TGA GTC GTA TTA CCG GCGAGCTT
C18	A/T_IVT_forked_bottom_66	/5Phos/AGC ATA TGN NNG ATC GTC GGA CTG TAG AAC TCC CTA TAG TGA GTC GTA TTA CCG GCGAGCTT
C19	A/T_IVT_forked_bottom_67	/5Phos/TAC TGA TGN NNG ATC GTC GGA CTG TAG AAC TCC CTA TAG TGA GTC GTA TTA CCG GCGAGCTT
C20	A/T_IVT_forked_bottom_68	/5Phos/CTA TGA TGN NNG ATC GTC GGA CTG TAG AAC TCC CTA TAG TGA GTC GTA TTA CCG GCGAGCTT
C21	A/T_IVT_forked_bottom_69	/5Phos/ACG TCA TGN NNG ATC GTC GGA CTG TAG AAC TCC CTA TAG TGA GTC GTA TTA CCG GCGAGCTT
C22	A/T_IVT_forked_bottom_70	/5Phos/ATG TGT CGN NNG ATC GTC GGA CTG TAG AAC TCC CTA TAG TGA GTC GTA TTA CCG GCGAGCTT
C23	A/T_IVT_forked_bottom_71	/5Phos/TGA TGT CGN NNG ATC GTC GGA CTG TAG AAC TCC CTA TAG TGA GTC GTA TTA CCG GCGAGCTT
C24	A/T_IVT_forked_bottom_72	/5Phos/CGT CGT CGN NNG ATC GTC GGA CTG TAG AAC TCC CTA TAG TGA GTC GTA TTA CCG GCGAGCTT
D1	A/T_IVT_forked_bottom_73	/5Phos/GCG CGT CGN NNG ATC GTC GGA CTG TAG AAC TCC CTA TAG TGA GTC GTA TTA CCG GCGAGCTT
D2	A/T_IVT_forked_bottom_74	/5Phos/GCT ACT CGN NNG ATC GTC GGA CTG TAG AAC TCC CTA TAG TGA GTC GTA TTA CCG GCGAGCTT
D3	A/T_IVT_forked_bottom_75	/5Phos/CAT GTG CGN NNG ATC GTC GGA CTG TAG AAC TCC CTA TAG TGA GTC GTA TTA CCG GCGAGCTT
D4	A/T_IVT_forked_bottom_76	/5Phos/TGA CTG CGN NNG ATC GTC GGA CTG TAG AAC TCC CTA TAG TGA GTC GTA TTA CCG GCGAGCTT
D5	A/T_IVT_forked_bottom_77	/5Phos/TCG ATG CGN NNG ATC GTC GGA CTG TAG AAC TCC CTA TAG TGA GTC GTA TTA CCG GCGAGCTT
D6	A/T_IVT_forked_bottom_78	/5Phos/TGC TCG CGN NNG ATC GTC GGA CTG TAG AAC TCC CTA TAG TGA GTC GTA TTA CCG GCGAGCTT
D7	A/T_IVT_forked_bottom_79	/5Phos/GTC GCG CGN NNG ATC GTC GGA CTG TAG AAC TCC CTA TAG TGA GTC GTA TTA CCG GCGAGCTT
D8	A/T_IVT_forked_bottom_80	/5Phos/CAC ACG CGN NNG ATC GTC GGA CTG TAG AAC TCC CTA TAG TGA GTC GTA TTA CCG GCGAGCTT
D9	A/T_IVT_forked_bottom_81	/5Phos/GCT CAG CGN NNG ATC GTC GGA CTG TAG AAC TCC CTA TAG TGA GTC GTA TTA CCG GCGAGCTT
D10	A/T_IVT_forked_bottom_82	/5Phos/GCA CTA CGN NNG ATC GTC GGA CTG TAG AAC TCC CTA TAG TGA GTC GTA TTA CCG GCGAGCTT
D11	A/T_IVT_forked_bottom_83	/5Phos/GTC TGA CGN NNG ATC GTC GGA CTG TAG AAC TCC CTA TAG TGA GTC GTA TTA CCG GCGAGCTT
D12	A/T_IVT_forked_bottom_84	/5Phos/TCT CGA CGN NNG ATC GTC GGA CTG TAG AAC TCC CTA TAG TGA GTC GTA TTA CCG GCGAGCTT
D13	A/T_IVT_forked_bottom_85	/5Phos/AGC GCA CGN NNG ATC GTC GGA CTG TAG AAC TCC CTA TAG TGA GTC GTA TTA CCG GCGAGCTT
D14	A/T_IVT_forked_bottom_86	/5Phos/CGT ACA CGN NNG ATC GTC GGA CTG TAG AAC TCC CTA TAG TGA GTC GTA TTA CCG GCGAGCTT
D15	A/T_IVT_forked_bottom_87	/5Phos/TCA CGT AGN NNG ATC GTC GGA CTG TAG AAC TCC CTA TAG TGA GTC GTA TTA CCG GCGAGCTT
D16	A/T_IVT_forked_bottom_88	/5Phos/TAG TCT AGN NNG ATC GTC GGA CTG TAG AAC TCC CTA TAG TGA GTC GTA TTA CCG GCGAGCTT
D17	A/T_IVT_forked_bottom_89	/5Phos/ACG ACT AGN NNG ATC GTC GGA CTG TAG AAC TCC CTA TAG TGA GTC GTA TTA CCG GCGAGCTT
D18	A/T_IVT_forked_bottom_90	/5Phos/ATA TAT AGN NNG ATC GTC GGA CTG TAG AAC TCC CTA TAG TGA GTC GTA TTA CCG GCGAGCTT
D19	A/T_IVT_forked_bottom_91	/5Phos/CGT GAT AGN NNG ATC GTC GGA CTG TAG AAC TCC CTA TAG TGA GTC GTA TTA CCG GCGAGCTT
D20	A/T_IVT_forked_bottom_92	/5Phos/ACT CAT AGN NNG ATC GTC GGA CTG TAG AAC TCC CTA TAG TGA GTC GTA TTA CCG GCGAGCTT
D21	A/T_IVT_forked_bottom_93	/5Phos/AGC GTG AGN NNG ATC GTC GGA CTG TAG AAC TCC CTA TAG TGA GTC GTA TTA CCG GCGAGCTT
D22	A/T_IVT_forked_bottom_94	/5Phos/GTA TCG AGN NNG ATC GTC GGA CTG TAG AAC TCC CTA TAG TGA GTC GTA TTA CCG GCGAGCTT
D23	A/T_IVT_forked_bottom_95	/5Phos/TAT GCG AGN NNG ATC GTC GGA CTG TAG AAC TCC CTA TAG TGA GTC GTA TTA CCG GCGAGCTT
D24	A/T_IVT_forked_bottom_96	/5Phos/CGC ATC AGN NNG ATC GTC GGA CTG TAG AAC TCC CTA TAG TGA GTC GTA TTA CCG GCGAGCTT
E1	A/T_IVT_forked_bottom_97	/5Phos/ACG TGC AGN NNG ATC GTC GGA CTG TAG AAC TCC CTA TAG TGA GTC GTA TTA CCG GCGAGCTT
E2	A/T_IVT_forked_bottom_98	/5Phos/GAT AGC AGN NNG ATC GTC GGA CTG TAG AAC TCC CTA TAG TGA GTC GTA TTA CCG GCGAGCTT
E3	A/T_IVT_forked_bottom_99	/5Phos/CGA TAC AGN NNG ATC GTC GGA CTG TAG AAC TCC CTA TAG TGA GTC GTA TTA CCG GCGAGCTT
E4	A/T_IVT_forked_bottom_100	/5Phos/TGC GAC AGN NNG ATC GTC GGA CTG TAG AAC TCC CTA TAG TGA GTC GTA TTA CCG GCGAGCTT
E5	A/T_IVT_forked_bottom_101	/5Phos/GTC GTG TCN NNG ATC GTC GGA CTG TAG AAC TCC CTA TAG TGA GTC GTA TTA CCG GCGAGCTT
E6	A/T_IVT_forked_bottom_102	/5Phos/CGA GTG TCN NNG ATC GTC GGA CTG TAG AAC TCC CTA TAG TGA GTC GTA TTA CCG GCGAGCTT
E7	A/T_IVT_forked_bottom_103	/5Phos/GCG CTG TCN NNG ATC GTC GGA CTG TAG AAC TCC CTA TAG TGA GTC GTA TTA CCG GCGAGCTT
E8	A/T_IVT_forked_bottom_104	/5Phos/ACT ATG TCN NNG ATC GTC GGA CTG TAG AAC TCC CTA TAG TGA GTC GTA TTA CCG GCGAGCTT
E9	A/T_IVT_forked_bottom_105	/5Phos/TAC ATG TCN NNG ATC GTC GGA CTG TAG AAC TCC CTA TAG TGA GTC GTA TTA CCG GCGAGCTT
E10	A/T_IVT_forked_bottom_106	/5Phos/GAC TCG TCN NNG ATC GTC GGA CTG TAG AAC TCC CTA TAG TGA GTC GTA TTA CCG GCGAGCTT
E11	A/T_IVT_forked_bottom_107	/5Phos/CAT ACG TCN NNG ATC GTC GGA CTG TAG AAC TCC CTA TAG TGA GTC GTA TTA CCG GCGAGCTT
E12	A/T_IVT_forked_bottom_108	/5Phos/TAG TAG TCN NNG ATC GTC GGA CTG TAG AAC TCC CTA TAG TGA GTC GTA TTA CCG GCGAGCTT
E13	A/T_IVT_forked_bottom_109	/5Phos/CGT CAG TCN NNG ATC GTC GGA CTG TAG AAC TCC CTA TAG TGA GTC GTA TTA CCG GCGAGCTT
E14	A/T_IVT_forked_bottom_110	/5Phos/AGA CTC TCN NNG ATC GTC GGA CTG TAG AAC TCC CTA TAG TGA GTC GTA TTA CCG GCGAGCTT
E15	A/T_IVT_forked_bottom_111	/5Phos/TAT GTA TCN NNG ATC GTC GGA CTG TAG AAC TCC CTA TAG TGA GTC GTA TTA CCG GCGAGCTT
E16	A/T_IVT_forked_bottom_112	/5Phos/ATG ATA TCN NNG ATC GTC GGA CTG TAG AAC TCC CTA TAG TGA GTC GTA TTA CCG GCGAGCTT
E17	A/T_IVT_forked_bottom_113	/5Phos/CAG AGA TCN NNG ATC GTC GGA CTG TAG AAC TCC CTA TAG TGA GTC GTA TTA CCG GCGAGCTT
E18	A/T_IVT_forked_bottom_114	/5Phos/ATC TCA TCN NNG ATC GTC GGA CTG TAG AAC TCC CTA TAG TGA GTC GTA TTA CCG GCGAGCTT
E19	A/T_IVT_forked_bottom_115	/5Phos/CAC GCA TCN NNG ATC GTC GGA CTG TAG AAC TCC CTA TAG TGA GTC GTA TTA CCG GCGAGCTT
E20	A/T_IVT_forked_bottom_116	/5Phos/GCG TGT GCN NNG ATC GTC GGA CTG TAG AAC TCC CTA TAG TGA GTC GTA TTA CCG GCGAGCTT
E21	A/T_IVT_forked_bottom_117	/5Phos/CTG AGT GCN NNG ATC GTC GGA CTG TAG AAC TCC CTA TAG TGA GTC GTA TTA CCG GCGAGCTT
E22	A/T_IVT_forked_bottom_118	/5Phos/GAG ACT GCN NNG ATC GTC GGA CTG TAG AAC TCC CTA TAG TGA GTC GTA TTA CCG GCGAGCTT
E23	A/T_IVT_forked_bottom_119	/5Phos/CGC TAT GCN NNG ATC GTC GGA CTG TAG AAC TCC CTA TAG TGA GTC GTA TTA CCG GCGAGCTT
E24	A/T_IVT_forked_bottom_120	/5Phos/TAG CAT GCN NNG ATC GTC GGA CTG TAG AAC TCC CTA TAG TGA GTC GTA TTA CCG GCGAGCTT
F1	A/T_IVT_forked_bottom_121	/5Phos/AGT GTC GCN NNG ATC GTC GGA CTG TAG AAC TCC CTA TAG TGA GTC GTA TTA CCG GCGAGCTT
F2	A/T_IVT_forked_bottom_122	/5Phos/ATG CTC GCN NNG ATC GTC GGA CTG TAG AAC TCC CTA TAG TGA GTC GTA TTA CCG GCGAGCTT
F3	A/T_IVT_forked_bottom_123	/5Phos/TGC ATC GCN NNG ATC GTC GGA CTG TAG AAC TCC CTA TAG TGA GTC GTA TTA CCG GCGAGCTT
F4	A/T_IVT_forked_bottom_124	/5Phos/AGC TGC GCN NNG ATC GTC GGA CTG TAG AAC TCC CTA TAG TGA GTC GTA TTA CCG GCGAGCTT
F5	A/T_IVT_forked_bottom_125	/5Phos/CAG CGC GCN NNG ATC GTC GGA CTG TAG AAC TCC CTA TAG TGA GTC GTA TTA CCG GCGAGCTT
F6	A/T_IVT_forked_bottom_126	/5Phos/CGT AGC GCN NNG ATC GTC GGA CTG TAG AAC TCC CTA TAG TGA GTC GTA TTA CCG GCGAGCTT
F7	A/T_IVT_forked_bottom_127	/5Phos/GTC AGC GCN NNG ATC GTC GGA CTG TAG AAC TCC CTA TAG TGA GTC GTA TTA CCG GCGAGCTT
F8	A/T_IVT_forked_bottom_128	/5Phos/TAT GAC GCN NNG ATC GTC GGA CTG TAG AAC TCC CTA TAG TGA GTC GTA TTA CCG GCGAGCTT
F9	A/T_IVT_forked_bottom_129	/5Phos/TCA CAC GCN NNG ATC GTC GGA CTG TAG AAC TCC CTA TAG TGA GTC GTA TTA CCG GCGAGCTT
F10	A/T_IVT_forked_bottom_130	/5Phos/CTC GTA GCN NNG ATC GTC GGA CTG TAG AAC TCC CTA TAG TGA GTC GTA TTA CCG GCGAGCTT
F11	A/T_IVT_forked_bottom_131	/5Phos/ATA TGA GCN NNG ATC GTC GGA CTG TAG AAC TCC CTA TAG TGA GTC GTA TTA CCG GCGAGCTT
F12	A/T_IVT_forked_bottom_132	/5Phos/GCT CGA GCN NNG ATC GTC GGA CTG TAG AAC TCC CTA TAG TGA GTC GTA TTA CCG GCGAGCTT
F13	A/T_IVT_forked_bottom_133	/5Phos/CGT GCA GCN NNG ATC GTC GGA CTG TAG AAC TCC CTA TAG TGA GTC GTA TTA CCG GCGAGCTT
F14	A/T_IVT_forked_bottom_134	/5Phos/GAT CGT ACN NNG ATC GTC GGA CTG TAG AAC TCC CTA TAG TGA GTC GTA TTA CCG GCGAGCTT
F15	A/T_IVT_forked_bottom_135	/5Phos/TCT GCT ACN NNG ATC GTC GGA CTG TAG AAC TCC CTA TAG TGA GTC GTA TTA CCG GCGAGCTT
F16	A/T_IVT_forked_bottom_136	/5Phos/CAG TAT ACN NNG ATC GTC GGA CTG TAG AAC TCC CTA TAG TGA GTC GTA TTA CCG GCGAGCTT
F17	A/T_IVT_forked_bottom_137	/5Phos/CTA GAT ACN NNG ATC GTC GGA CTG TAG AAC TCC CTA TAG TGA GTC GTA TTA CCG GCGAGCTT
F18	A/T_IVT_forked_bottom_138	/5Phos/GAT GTG ACN NNG ATC GTC GGA CTG TAG AAC TCC CTA TAG TGA GTC GTA TTA CCG GCGAGCTT
F19	A/T_IVT_forked_bottom_139	/5Phos/CAT CTC ACN NNG ATC GTC GGA CTG TAG AAC TCC CTA TAG TGA GTC GTA TTA CCG GCGAGCTT
F20	A/T_IVT_forked_bottom_140	/5Phos/ATA GTG TAN NNG ATC GTC GGA CTG TAG AAC TCC CTA TAG TGA GTC GTA TTA CCG GCGAGCTT
F21	A/T_IVT_forked_bottom_141	/5Phos/TGT ATG TAN NNG ATC GTC GGA CTG TAG AAC TCC CTA TAG TGA GTC GTA TTA CCG GCGAGCTT
F22	A/T_IVT_forked_bottom_142	/5Phos/CTG ATG TAN NNG ATC GTC GGA CTG TAG AAC TCC CTA TAG TGA GTC GTA TTA CCG GCGAGCTT
F23	A/T_IVT_forked_bottom_143	/5Phos/TAG ATC TAN NNG ATC GTC GGA CTG TAG AAC TCC CTA TAG TGA GTC GTA TTA CCG GCGAGCTT
F24	A/T_IVT_forked_bottom_144	/5Phos/CTG CGC TAN NNG ATC GTC GGA CTG TAG AAC TCC CTA TAG TGA GTC GTA TTA CCG GCGAGCTT
G1	A/T_IVT_forked_bottom_145	/5Phos/ACG TAC TAN NNG ATC GTC GGA CTG TAG AAC TCC CTA TAG TGA GTC GTA TTA CCG GCGAGCTT
G2	A/T_IVT_forked_bottom_146	/5Phos/GAT GAC TAN NNG ATC GTC GGA CTG TAG AAC TCC CTA TAG TGA GTC GTA TTA CCG GCGAGCTT
G3	A/T_IVT_forked_bottom_147	/5Phos/GAC GTA TAN NNG ATC GTC GGA CTG TAG AAC TCC CTA TAG TGA GTC GTA TTA CCG GCGAGCTT
G4	A/T_IVT_forked_bottom_148	/5Phos/GTA CTA TAN NNG ATC GTC GGA CTG TAG AAC TCC CTA TAG TGA GTC GTA TTA CCG GCGAGCTT
G5	A/T_IVT_forked_bottom_149	/5Phos/TGA TGA TAN NNG ATC GTC GGA CTG TAG AAC TCC CTA TAG TGA GTC GTA TTA CCG GCGAGCTT
G6	A/T_IVT_forked_bottom_150	/5Phos/TAT AGA TAN NNG ATC GTC GGA CTG TAG AAC TCC CTA TAG TGA GTC GTA TTA CCG GCGAGCTT
G7	A/T_IVT_forked_bottom_151	/5Phos/CTA GCA TAN NNG ATC GTC GGA CTG TAG AAC TCC CTA TAG TGA GTC GTA TTA CCG GCGAGCTT
G8	A/T_IVT_forked_bottom_152	/5Phos/ACA TGT GAN NNG ATC GTC GGA CTG TAG AAC TCC CTA TAG TGA GTC GTA TTA CCG GCGAGCTT
G9	A/T_IVT_forked_bottom_153	/5Phos/GAG CGT GAN NNG ATC GTC GGA CTG TAG AAC TCC CTA TAG TGA GTC GTA TTA CCG GCGAGCTT
G10	A/T_IVT_forked_bottom_154	/5Phos/TGC AGT GAN NNG ATC GTC GGA CTG TAG AAC TCC CTA TAG TGA GTC GTA TTA CCG GCGAGCTT
G11	A/T_IVT_forked_bottom_155	/5Phos/GTA TCT GAN NNG ATC GTC GGA CTG TAG AAC TCC CTA TAG TGA GTC GTA TTA CCG GCGAGCTT
G12	A/T_IVT_forked_bottom_156	/5Phos/CTG TAT GAN NNG ATC GTC GGA CTG TAG AAC TCC CTA TAG TGA GTC GTA TTA CCG GCGAGCTT
G13	A/T_IVT_forked_bottom_157	/5Phos/TGA TAT GAN NNG ATC GTC GGA CTG TAG AAC TCC CTA TAG TGA GTC GTA TTA CCG GCGAGCTT
G14	A/T_IVT_forked_bottom_158	/5Phos/CAC ATC GAN NNG ATC GTC GGA CTG TAG AAC TCC CTA TAG TGA GTC GTA TTA CCG GCGAGCTT
G15	A/T_IVT_forked_bottom_159	/5Phos/CTC TGC GAN NNG ATC GTC GGA CTG TAG AAC TCC CTA TAG TGA GTC GTA TTA CCG GCGAGCTT
G16	A/T_IVT_forked_bottom_160	/5Phos/ATA CAC GAN NNG ATC GTC GGA CTG TAG AAC TCC CTA TAG TGA GTC GTA TTA CCG GCGAGCTT
G17	A/T_IVT_forked_bottom_161	/5Phos/GAG ATA GAN NNG ATC GTC GGA CTG TAG AAC TCC CTA TAG TGA GTC GTA TTA CCG GCGAGCTT
G18	A/T_IVT_forked_bottom_162	/5Phos/CAG ACT CAN NNG ATC GTC GGA CTG TAG AAC TCC CTA TAG TGA GTC GTA TTA CCG GCGAGCTT
G19	A/T_IVT_forked_bottom_163	/5Phos/GCT GTG CAN NNG ATC GTC GGA CTG TAG AAC TCC CTA TAG TGA GTC GTA TTA CCG GCGAGCTT
G20	A/T_IVT_forked_bottom_164	/5Phos/GTG TCG CAN NNG ATC GTC GGA CTG TAG AAC TCC CTA TAG TGA GTC GTA TTA CCG GCGAGCTT
G21	A/T_IVT_forked_bottom_165	/5Phos/CGA GCG CAN NNG ATC GTC GGA CTG TAG AAC TCC CTA TAG TGA GTC GTA TTA CCG GCGAGCTT
G22	A/T_IVT_forked_bottom_166	/5Phos/TCA TAG CAN NNG ATC GTC GGA CTG TAG AAC TCC CTA TAG TGA GTC GTA TTA CCG GCGAGCTT
G23	A/T_IVT_forked_bottom_167	/5Phos/CTC GAG CAN NNG ATC GTC GGA CTG TAG AAC TCC CTA TAG TGA GTC GTA TTA CCG GCGAGCTT
G24	A/T_IVT_forked_bottom_168	/5Phos/AGT GTA CAN NNG ATC GTC GGA CTG TAG AAC TCC CTA TAG TGA GTC GTA TTA CCG GCGAGCTT
H1	A/T_IVT_forked_bottom_169	/5Phos/TAT CTA CAN NNG ATC GTC GGA CTG TAG AAC TCC CTA TAG TGA GTC GTA TTA CCG GCGAGCTT
H2	A/T_IVT_forked_bottom_170	/5Phos/GTC ATA CAN NNG ATC GTC GGA CTG TAG AAC TCC CTA TAG TGA GTC GTA TTA CCG GCGAGCTT
H3	A/T_IVT_forked_bottom_171	/5Phos/ACG TGA CAN NNG ATC GTC GGA CTG TAG AAC TCC CTA TAG TGA GTC GTA TTA CCG GCGAGCTT
H4	A/T_IVT_forked_bottom_172	/5Phos/CAC AGA CAN NNG ATC GTC GGA CTG TAG AAC TCC CTA TAG TGA GTC GTA TTA CCG GCGAGCTT
H5	A/T_IVT_forked_bottom_173	/5Phos/AGA TCA CAN NNG ATC GTC GGA CTG TAG AAC TCC CTA TAG TGA GTC GTA TTA CCG GCGAGCTT
H6	A/T_IVT_forked_bottom_174	/5Phos/GAG CTT ATN NNG ATC GTC GGA CTG TAG AAC TCC CTA TAG TGA GTC GTA TTA CCG GCGAGCTT
H7	A/T_IVT_forked_bottom_175	/5Phos/TCG AGA ATN NNG ATC GTC GGA CTG TAG AAC TCC CTA TAG TGA GTC GTA TTA CCG GCGAGCTT
H8	A/T_IVT_forked_bottom_176	/5Phos/CAT TAG CAN NNG ATC GTC GGA CTG TAG AAC TCC CTA TAG TGA GTC GTA TTA CCG GCGAGCTT
H9	A/T_IVT_forked_bottom_177	/5Phos/GCT AAC ATN NNG ATC GTC GGA CTG TAG AAC TCC CTA TAG TGA GTC GTA TTA CCG GCGAGCTT
H10	A/T_IVT_forked_bottom_178	/5Phos/CGG AGA GTN NNG ATC GTC GGA CTG TAG AAC TCC CTA TAG TGA GTC GTA TTA CCG GCGAGCTT
H11	A/T_IVT_forked_bottom_179	/5Phos/TAA GAG ATN NNG ATC GTC GGA CTG TAG AAC TCC CTA TAG TGA GTC GTA TTA CCG GCGAGCTT
H12	A/T_IVT_forked_bottom_180	/5Phos/GTC TAG GCN NNG ATC GTC GGA CTG TAG AAC TCC CTA TAG TGA GTC GTA TTA CCG GCGAGCTT
H13	A/T_IVT_forked_bottom_181	/5Phos/GTG CAC CGN NNG ATC GTC GGA CTG TAG AAC TCC CTA TAG TGA GTC GTA TTA CCG GCGAGCTT
H14	A/T_IVT_forked_bottom_182	/5Phos/ATG ACT CCN NNG ATC GTC GGA CTG TAG AAC TCC CTA TAG TGA GTC GTA TTA CCG GCGAGCTT
H15	A/T_IVT_forked_bottom_183	/5Phos/TGT CGT TAN NNG ATC GTC GGA CTG TAG AAC TCC CTA TAG TGA GTC GTA TTA CCG GCGAGCTT
H16	A/T_IVT_forked_bottom_184	/5Phos/ACA CTT ACN NNG ATC GTC GGA CTG TAG AAC TCC CTA TAG TGA GTC GTA TTA CCG GCGAGCTT
H17	A/T_IVT_forked_bottom_185	/5Phos/ATA TTC TGN NNG ATC GTC GGA CTG TAG AAC TCC CTA TAG TGA GTC GTA TTA CCG GCGAGCTT
H18	A/T_IVT_forked_bottom_186	/5Phos/AAT CAG ACN NNG ATC GTC GGA CTG TAG AAC TCC CTA TAG TGA GTC GTA TTA CCG GCGAGCTT
H19	A/T_IVT_forked_bottom_187	/5Phos/CAG GCA CGN NNG ATC GTC GGA CTG TAG AAC TCC CTA TAG TGA GTC GTA TTA CCG GCGAGCTT
H20	A/T_IVT_forked_bottom_188	/5Phos/TCA TAA TGN NNG ATC GTC GGA CTG TAG AAC TCC CTA TAG TGA GTC GTA TTA CCG GCGAGCTT
H21	A/T_IVT_forked_bottom_189	/5Phos/GGC GCT GCN NNG ATC GTC GGA CTG TAG AAC TCC CTA TAG TGA GTC GTA TTA CCG GCGAGCTT
H22	A/T_IVT_forked_bottom_190	/5Phos/GCG CCA CTN NNG ATC GTC GGA CTG TAG AAC TCC CTA TAG TGA GTC GTA TTA CCG GCGAGCTT
H23	A/T_IVT_forked_bottom_191	/5Phos/CAT AGT AAN NNG ATC GTC GGA CTG TAG AAC TCC CTA TAG TGA GTC GTA TTA CCG GCGAGCTT
H24	A/T_IVT_forked_bottom_192	/5Phos/AGG ATG CAN NNG ATC GTC GGA CTG TAG AAC TCC CTA TAG TGA GTC GTA TTA CCG GCGAGCTT
I1	A/T_IVT_forked_bottom_193	/5Phos/TGT AAC GAN NNG ATC GTC GGA CTG TAG AAC TCC CTA TAG TGA GTC GTA TTA CCG GCGAGCTT
I2	A/T_IVT_forked_bottom_194	/5Phos/ACA GAA GAN NNG ATC GTC GGA CTG TAG AAC TCC CTA TAG TGA GTC GTA TTA CCG GCGAGCTT
I3	A/T_IVT_forked_bottom_195	/5Phos/TAA GCG TCN NNG ATC GTC GGA CTG TAG AAC TCC CTA TAG TGA GTC GTA TTA CCG GCGAGCTT
I4	A/T_IVT_forked_bottom_196	/5Phos/GTG CGG ATN NNG ATC GTC GGA CTG TAG AAC TCC CTA TAG TGA GTC GTA TTA CCG GCGAGCTT
I5	A/T_IVT_forked_bottom_197	/5Phos/GCC GCA CAN NNG ATC GTC GGA CTG TAG AAC TCC CTA TAG TGA GTC GTA TTA CCG GCGAGCTT
I6	A/T_IVT_forked_bottom_198	/5Phos/GCG CCG AGN NNG ATC GTC GGA CTG TAG AAC TCC CTA TAG TGA GTC GTA TTA CCG GCGAGCTT
I7	A/T_IVT_forked_bottom_199	/5Phos/ATG TAA CTN NNG ATC GTC GGA CTG TAG AAC TCC CTA TAG TGA GTC GTA TTA CCG GCGAGCTT
I8	A/T_IVT_forked_bottom_200	/5Phos/GTG CGA CCN NNG ATC GTC GGA CTG TAG AAC TCC CTA TAG TGA GTC GTA TTA CCG GCGAGCTT
I9	A/T_IVT_forked_bottom_201	/5Phos/ATT ATC TAN NNG ATC GTC GGA CTG TAG AAC TCC CTA TAG TGA GTC GTA TTA CCG GCGAGCTT
I10	A/T_IVT_forked_bottom_202	/5Phos/AAT ACT ACN NNG ATC GTC GGA CTG TAG AAC TCC CTA TAG TGA GTC GTA TTA CCG GCGAGCTT
I11	A/T_IVT_forked_bottom_203	/5Phos/TGC TTG ACN NNG ATC GTC GGA CTG TAG AAC TCC CTA TAG TGA GTC GTA TTA CCG GCGAGCTT
I12	A/T_IVT_forked_bottom_204	/5Phos/GAC ACC TGN NNG ATC GTC GGA CTG TAG AAC TCC CTA TAG TGA GTC GTA TTA CCG GCGAGCTT
I13	A/T_IVT_forked_bottom_205	/5Phos/CGA GCA AGN NNG ATC GTC GGA CTG TAG AAC TCC CTA TAG TGA GTC GTA TTA CCG GCGAGCTT
I14	A/T_IVT_forked_bottom_206	/5Phos/AAC TCG AGN NNG ATC GTC GGA CTG TAG AAC TCC CTA TAG TGA GTC GTA TTA CCG GCGAGCTT
I15	A/T_IVT_forked_bottom_207	/5Phos/TGT CTT ACN NNG ATC GTC GGA CTG TAG AAC TCC CTA TAG TGA GTC GTA TTA CCG GCGAGCTT
I16	A/T_IVT_forked_bottom_208	/5Phos/ATT GAT CGN NNG ATC GTC GGA CTG TAG AAC TCC CTA TAG TGA GTC GTA TTA CCG GCGAGCTT
I17	A/T_IVT_forked_bottom_209	/5Phos/TGC GAA TCN NNG ATC GTC GGA CTG TAG AAC TCC CTA TAG TGA GTC GTA TTA CCG GCGAGCTT
I18	A/T_IVT_forked_bottom_210	/5Phos/ACA TAG GCN NNG ATC GTC GGA CTG TAG AAC TCC CTA TAG TGA GTC GTA TTA CCG GCGAGCTT
I19	A/T_IVT_forked_bottom_211	/5Phos/CGA TCT TGN NNG ATC GTC GGA CTG TAG AAC TCC CTA TAG TGA GTC GTA TTA CCG GCGAGCTT
I20	A/T_IVT_forked_bottom_212	/5Phos/TAC CGC TCN NNG ATC GTC GGA CTG TAG AAC TCC CTA TAG TGA GTC GTA TTA CCG GCGAGCTT
I21	A/T_IVT_forked_bottom_213	/5Phos/GTA GAA TGN NNG ATC GTC GGA CTG TAG AAC TCC CTA TAG TGA GTC GTA TTA CCG GCGAGCTT
I22	A/T_IVT_forked_bottom_214	/5Phos/AGG ACG TCN NNG ATC GTC GGA CTG TAG AAC TCC CTA TAG TGA GTC GTA TTA CCG GCGAGCTT
I23	A/T_IVT_forked_bottom_215	/5Phos/CAG TCG GAN NNG ATC GTC GGA CTG TAG AAC TCC CTA TAG TGA GTC GTA TTA CCG GCGAGCTT
I24	A/T_IVT_forked_bottom_216	/5Phos/GAA TGT AGN NNG ATC GTC GGA CTG TAG AAC TCC CTA TAG TGA GTC GTA TTA CCG GCGAGCTT
J1	A/T_IVT_forked_bottom_217	/5Phos/CGC CTG ATN NNG ATC GTC GGA CTG TAG AAC TCC CTA TAG TGA GTC GTA TTA CCG GCGAGCTT
J2	A/T_IVT_forked_bottom_218	/5Phos/ATA CGA TTN NNG ATC GTC GGA CTG TAG AAC TCC CTA TAG TGA GTC GTA TTA CCG GCGAGCTT
J3	A/T_IVT_forked_bottom_219	/5Phos/CAG GCG ACN NNG ATC GTC GGA CTG TAG AAC TCC CTA TAG TGA GTC GTA TTA CCG GCGAGCTT
J4	A/T_IVT_forked_bottom_220	/5Phos/ACG GCG CGN NNG ATC GTC GGA CTG TAG AAC TCC CTA TAG TGA GTC GTA TTA CCG GCGAGCTT
J5	A/T_IVT_forked_bottom_221	/5Phos/CTT CAG AGN NNG ATC GTC GGA CTG TAG AAC TCC CTA TAG TGA GTC GTA TTA CCG GCGAGCTT
J6	A/T_IVT_forked_bottom_222	/5Phos/AAT GCA TAN NNG ATC GTC GGA CTG TAG AAC TCC CTA TAG TGA GTC GTA TTA CCG GCGAGCTT
J7	A/T_IVT_forked_bottom_223	/5Phos/TCC TAC GAN NNG ATC GTC GGA CTG TAG AAC TCC CTA TAG TGA GTC GTA TTA CCG GCGAGCTT
J8	A/T_IVT_forked_bottom_224	/5Phos/TGT TGA GCN NNG ATC GTC GGA CTG TAG AAC TCC CTA TAG TGA GTC GTA TTA CCG GCGAGCTT
J9	A/T_IVT_forked_bottom_225	/5Phos/AGC ACT TAN NNG ATC GTC GGA CTG TAG AAC TCC CTA TAG TGA GTC GTA TTA CCG GCGAGCTT
J10	A/T_IVT_forked_bottom_226	/5Phos/AAT ATG ATN NNG ATC GTC GGA CTG TAG AAC TCC CTA TAG TGA GTC GTA TTA CCG GCGAGCTT
J11	A/T_IVT_forked_bottom_227	/5Phos/CAA GTC TAN NNG ATC GTC GGA CTG TAG AAC TCC CTA TAG TGA GTC GTA TTA CCG GCGAGCTT
J12	A/T_IVT_forked_bottom_228	/5Phos/AGT TAT ATN NNG ATC GTC GGA CTG TAG AAC TCC CTA TAG TGA GTC GTA TTA CCG GCGAGCTT
J13	A/T_IVT_forked_bottom_229	/5Phos/TCC GTA CGN NNG ATC GTC GGA CTG TAG AAC TCC CTA TAG TGA GTC GTA TTA CCG GCGAGCTT
J14	A/T_IVT_forked_bottom_230	/5Phos/TGC TCT AAN NNG ATC GTC GGA CTG TAG AAC TCC CTA TAG TGA GTC GTA TTA CCG GCGAGCTT
J15	A/T_IVT_forked_bottom_231	/5Phos/TTA CTA GCN NNG ATC GTC GGA CTG TAG AAC TCC CTA TAG TGA GTC GTA TTA CCG GCGAGCTT
J16	A/T_IVT_forked_bottom_232	/5Phos/CAC AAT AGN NNG ATC GTC GGA CTG TAG AAC TCC CTA TAG TGA GTC GTA TTA CCG GCGAGCTT
J17	A/T_IVT_forked_bottom_233	/5Phos/CAA TAT CTN NNG ATC GTC GGA CTG TAG AAC TCC CTA TAG TGA GTC GTA TTA CCG GCGAGCTT
J18	A/T_IVT_forked_bottom_234	/5Phos/TAC ACA TTN NNG ATC GTC GGA CTG TAG AAC TCC CTA TAG TGA GTC GTA TTA CCG GCGAGCTT
J19	A/T_IVT_forked_bottom_235	/5Phos/CTA CGC CGN NNG ATC GTC GGA CTG TAG AAC TCC CTA TAG TGA GTC GTA TTA CCG GCGAGCTT
J20	A/T_IVT_forked_bottom_236	/5Phos/GCA TTG ACN NNG ATC GTC GGA CTG TAG AAC TCC CTA TAG TGA GTC GTA TTA CCG GCGAGCTT
J21	A/T_IVT_forked_bottom_237	/5Phos/GTC TCC ACN NNG ATC GTC GGA CTG TAG AAC TCC CTA TAG TGA GTC GTA TTA CCG GCGAGCTT
J22	A/T_IVT_forked_bottom_238	/5Phos/ACA AGC TAN NNG ATC GTC GGA CTG TAG AAC TCC CTA TAG TGA GTC GTA TTA CCG GCGAGCTT
J23	A/T_IVT_forked_bottom_239	/5Phos/AAC GAG TCN NNG ATC GTC GGA CTG TAG AAC TCC CTA TAG TGA GTC GTA TTA CCG GCGAGCTT
J24	A/T_IVT_forked_bottom_240	/5Phos/TTA GTC TCN NNG ATC GTC GGA CTG TAG AAC TCC CTA TAG TGA GTC GTA TTA CCG GCGAGCTT
K1	A/T_IVT_forked_bottom_241	/5Phos/GAA GAG CGN NNG ATC GTC GGA CTG TAG AAC TCC CTA TAG TGA GTC GTA TTA CCG GCGAGCTT
K2	A/T_IVT_forked_bottom_242	/5Phos/ATC TGG CTN NNG ATC GTC GGA CTG TAG AAC TCC CTA TAG TGA GTC GTA TTA CCG GCGAGCTT
K3	A/T_IVT_forked_bottom_243	/5Phos/TAC TTG CAN NNG ATC GTC GGA CTG TAG AAC TCC CTA TAG TGA GTC GTA TTA CCG GCGAGCTT
K4	A/T_IVT_forked_bottom_244	/5Phos/CAC TAG TTN NNG ATC GTC GGA CTG TAG AAC TCC CTA TAG TGA GTC GTA TTA CCG GCGAGCTT
K5	A/T_IVT_forked_bottom_245	/5Phos/CGT GAG GAN NNG ATC GTC GGA CTG TAG AAC TCC CTA TAG TGA GTC GTA TTA CCG GCGAGCTT
K6	A/T_IVT_forked_bottom_246	/5Phos/GAG TTG CGN NNG ATC GTC GGA CTG TAG AAC TCC CTA TAG TGA GTC GTA TTA CCG GCGAGCTT
K7	A/T_IVT_forked_bottom_247	/5Phos/CTG GCG CTN NNG ATC GTC GGA CTG TAG AAC TCC CTA TAG TGA GTC GTA TTA CCG GCGAGCTT
K8	A/T_IVT_forked_bottom_248	/5Phos/GAT CTT CGN NNG ATC GTC GGA CTG TAG AAC TCC CTA TAG TGA GTC GTA TTA CCG GCGAGCTT
K9	A/T_IVT_forked_bottom_249	/5Phos/AGA TAT CCN NNG ATC GTC GGA CTG TAG AAC TCC CTA TAG TGA GTC GTA TTA CCG GCGAGCTT
K10	A/T_IVT_forked_bottom_250	/5Phos/AGG CGA CTN NNG ATC GTC GGA CTG TAG AAC TCC CTA TAG TGA GTC GTA TTA CCG GCGAGCTT
K11	A/T_IVT_forked_bottom_251	/5Phos/CCA GTA CAN NNG ATC GTC GGA CTG TAG AAC TCC CTA TAG TGA GTC GTA TTA CCG GCGAGCTT
K12	A/T_IVT_forked_bottom_252	/5Phos/TGG ACA CAN NNG ATC GTC GGA CTG TAG AAC TCC CTA TAG TGA GTC GTA TTA CCG GCGAGCTT
K13	A/T_IVT_forked_bottom_253	/5Phos/GCG TAG CCN NNG ATC GTC GGA CTG TAG AAC TCC CTA TAG TGA GTC GTA TTA CCG GCGAGCTT
K14	A/T_IVT_forked_bottom_254	/5Phos/TAT ATC CGN NNG ATC GTC GGA CTG TAG AAC TCC CTA TAG TGA GTC GTA TTA CCG GCGAGCTT
K15	A/T_IVT_forked_bottom_255	/5Phos/AGA ACT GCN NNG ATC GTC GGA CTG TAG AAC TCC CTA TAG TGA GTC GTA TTA CCG GCGAGCTT
K16	A/T_IVT_forked_bottom_256	/5Phos/AAC TAC ACN NNG ATC GTC GGA CTG TAG AAC TCC CTA TAG TGA GTC GTA TTA CCG GCGAGCTT
K17	A/T_IVT_forked_bottom_257	/5Phos/TCG AAG ACN NNG ATC GTC GGA CTG TAG AAC TCC CTA TAG TGA GTC GTA TTA CCG GCGAGCTT
K18	A/T_IVT_forked_bottom_258	/5Phos/CGC GGC ACN NNG ATC GTC GGA CTG TAG AAC TCC CTA TAG TGA GTC GTA TTA CCG GCGAGCTT
K19	A/T_IVT_forked_bottom_259	/5Phos/CAA TGA GAN NNG ATC GTC GGA CTG TAG AAC TCC CTA TAG TGA GTC GTA TTA CCG GCGAGCTT
K20	A/T_IVT_forked_bottom_260	/5Phos/CTG CAT TGN NNG ATC GTC GGA CTG TAG AAC TCC CTA TAG TGA GTC GTA TTA CCG GCGAGCTT
K21	A/T_IVT_forked_bottom_261	/5Phos/CTG AGG AGN NNG ATC GTC GGA CTG TAG AAC TCC CTA TAG TGA GTC GTA TTA CCG GCGAGCTT
K22	A/T_IVT_forked_bottom_262	/5Phos/TCC AGT ACN NNG ATC GTC GGA CTG TAG AAC TCC CTA TAG TGA GTC GTA TTA CCG GCGAGCTT
K23	A/T_IVT_forked_bottom_263	/5Phos/TAG CGC CTN NNG ATC GTC GGA CTG TAG AAC TCC CTA TAG TGA GTC GTA TTA CCG GCGAGCTT
K24	A/T_IVT_forked_bottom_264	/5Phos/GTC ACG TTN NNG ATC GTC GGA CTG TAG AAC TCC CTA TAG TGA GTC GTA TTA CCG GCGAGCTT
L1	A/T_IVT_forked_bottom_265	/5Phos/TAC TGG ATN NNG ATC GTC GGA CTG TAG AAC TCC CTA TAG TGA GTC GTA TTA CCG GCGAGCTT
L2	A/T_IVT_forked_bottom_266	/5Phos/ATG TCG GCN NNG ATC GTC GGA CTG TAG AAC TCC CTA TAG TGA GTC GTA TTA CCG GCGAGCTT
L3	A/T_IVT_forked_bottom_267	/5Phos/TCC ACG TGN NNG ATC GTC GGA CTG TAG AAC TCC CTA TAG TGA GTC GTA TTA CCG GCGAGCTT
L4	A/T_IVT_forked_bottom_268	/5Phos/TCT AAT CTN NNG ATC GTC GGA CTG TAG AAC TCC CTA TAG TGA GTC GTA TTA CCG GCGAGCTT
L5	A/T_IVT_forked_bottom_269	/5Phos/TTC AGA TCN NNG ATC GTC GGA CTG TAG AAC TCC CTA TAG TGA GTC GTA TTA CCG GCGAGCTT
L6	A/T_IVT_forked_bottom_270	/5Phos/TCA GTT GTN NNG ATC GTC GGA CTG TAG AAC TCC CTA TAG TGA GTC GTA TTA CCG GCGAGCTT
L7	A/T_IVT_forked_bottom_271	/5Phos/TAA TAC AAN NNG ATC GTC GGA CTG TAG AAC TCC CTA TAG TGA GTC GTA TTA CCG GCGAGCTT
L8	A/T_IVT_forked_bottom_272	/5Phos/TTG AAT GTN NNG ATC GTC GGA CTG TAG AAC TCC CTA TAG TGA GTC GTA TTA CCG GCGAGCTT
L9	A/T_IVT_forked_bottom_273	/5Phos/ACC AAT ATN NNG ATC GTC GGA CTG TAG AAC TCC CTA TAG TGA GTC GTA TTA CCG GCGAGCTT
L10	A/T_IVT_forked_bottom_274	/5Phos/GCC GAC GGN NNG ATC GTC GGA CTG TAG AAC TCC CTA TAG TGA GTC GTA TTA CCG GCGAGCTT
L11	A/T_IVT_forked_bottom_275	/5Phos/TAT TAT TGN NNG ATC GTC GGA CTG TAG AAC TCC CTA TAG TGA GTC GTA TTA CCG GCGAGCTT
L12	A/T_IVT_forked_bottom_276	/5Phos/CCG TGG CGN NNG ATC GTC GGA CTG TAG AAC TCC CTA TAG TGA GTC GTA TTA CCG GCGAGCTT
L13	A/T_IVT_forked_bottom_277	/5Phos/ACA AGA GGN NNG ATC GTC GGA CTG TAG AAC TCC CTA TAG TGA GTC GTA TTA CCG GCGAGCTT
L14	A/T_IVT_forked_bottom_278	/5Phos/ATG TCC AAN NNG ATC GTC GGA CTG TAG AAC TCC CTA TAG TGA GTC GTA TTA CCG GCGAGCTT
L15	A/T_IVT_forked_bottom_279	/5Phos/AAT ATA CCN NNG ATC GTC GGA CTG TAG AAC TCC CTA TAG TGA GTC GTA TTA CCG GCGAGCTT
L16	A/T_IVT_forked_bottom_280	/5Phos/TCA ATT CAN NNG ATC GTC GGA CTG TAG AAC TCC CTA TAG TGA GTC GTA TTA CCG GCGAGCTT
L17	A/T_IVT_forked_bottom_281	/5Phos/GGT CAA GAN NNG ATC GTC GGA CTG TAG AAC TCC CTA TAG TGA GTC GTA TTA CCG GCGAGCTT
L18	A/T_IVT_forked_bottom_282	/5Phos/AGG CAG GTN NNG ATC GTC GGA CTG TAG AAC TCC CTA TAG TGA GTC GTA TTA CCG GCGAGCTT
L19	A/T_IVT_forked_bottom_283	/5Phos/CCG CTT CAN NNG ATC GTC GGA CTG TAG AAC TCC CTA TAG TGA GTC GTA TTA CCG GCGAGCTT
L20	A/T_IVT_forked_bottom_284	/5Phos/CCT AGC CGN NNG ATC GTC GGA CTG TAG AAC TCC CTA TAG TGA GTC GTA TTA CCG GCGAGCTT
L21	A/T_IVT_forked_bottom_285	/5Phos/GGA CGC TTN NNG ATC GTC GGA CTG TAG AAC TCC CTA TAG TGA GTC GTA TTA CCG GCGAGCTT
L22	A/T_IVT_forked_bottom_286	/5Phos/CCA TAT TAN NNG ATC GTC GGA CTG TAG AAC TCC CTA TAG TGA GTC GTA TTA CCG GCGAGCTT
L23	A/T_IVT_forked_bottom_287	/5Phos/GCG TTA GGN NNG ATC GTC GGA CTG TAG AAC TCC CTA TAG TGA GTC GTA TTA CCG GCGAGCTT
L24	A/T_IVT_forked_bottom_288	/5Phos/AGA TTC AAN NNG ATC GTC GGA CTG TAG AAC TCC CTA TAG TGA GTC GTA TTA CCG GCGAGCTT
M1	A/T_IVT_forked_bottom_289	/5Phos/AAC AGT TCN NNG ATC GTC GGA CTG TAG AAC TCC CTA TAG TGA GTC GTA TTA CCG GCGAGCTT
M2	A/T_IVT_forked_bottom_290	/5Phos/GAT GGA ATN NNG ATC GTC GGA CTG TAG AAC TCC CTA TAG TGA GTC GTA TTA CCG GCGAGCTT
M3	A/T_IVT_forked_bottom_291	/5Phos/GAA TTA TCN NNG ATC GTC GGA CTG TAG AAC TCC CTA TAG TGA GTC GTA TTA CCG GCGAGCTT
M4	A/T_IVT_forked_bottom_292	/5Phos/GGC GCA TTN NNG ATC GTC GGA CTG TAG AAC TCC CTA TAG TGA GTC GTA TTA CCG GCGAGCTT
M5	A/T_IVT_forked_bottom_293	/5Phos/GCC TAA TCN NNG ATC GTC GGA CTG TAG AAC TCC CTA TAG TGA GTC GTA TTA CCG GCGAGCTT
M6	A/T_IVT_forked_bottom_294	/5Phos/GTT CTA ACN NNG ATC GTC GGA CTG TAG AAC TCC CTA TAG TGA GTC GTA TTA CCG GCGAGCTT
M7	A/T_IVT_forked_bottom_295	/5Phos/GCC TAC CTN NNG ATC GTC GGA CTG TAG AAC TCC CTA TAG TGA GTC GTA TTA CCG GCGAGCTT
M8	A/T_IVT_forked_bottom_296	/5Phos/TAA GGA GTN NNG ATC GTC GGA CTG TAG AAC TCC CTA TAG TGA GTC GTA TTA CCG GCGAGCTT
M9	A/T_IVT_forked_bottom_297	/5Phos/TAA CAG CCN NNG ATC GTC GGA CTG TAG AAC TCC CTA TAG TGA GTC GTA TTA CCG GCGAGCTT
M10	A/T_IVT_forked_bottom_298	/5Phos/TGG TGA AGN NNG ATC GTC GGA CTG TAG AAC TCC CTA TAG TGA GTC GTA TTA CCG GCGAGCTT
M11	A/T_IVT_forked_bottom_299	/5Phos/GTA ATT GCN NNG ATC GTC GGA CTG TAG AAC TCC CTA TAG TGA GTC GTA TTA CCG GCGAGCTT
M12	A/T_IVT_forked_bottom_300	/5Phos/AGG TGT AAN NNG ATC GTC GGA CTG TAG AAC TCC CTA TAG TGA GTC GTA TTA CCG GCGAGCTT
M13	A/T_IVT_forked_bottom_301	/5Phos/GCC AGG CGN NNG ATC GTC GGA CTG TAG AAC TCC CTA TAG TGA GTC GTA TTA CCG GCGAGCTT
M14	A/T_IVT_forked_bottom_302	/5Phos/CCG TTC GAN NNG ATC GTC GGA CTG TAG AAC TCC CTA TAG TGA GTC GTA TTA CCG GCGAGCTT
M15	A/T_IVT_forked_bottom_303	/5Phos/AGT GGA AGN NNG ATC GTC GGA CTG TAG AAC TCC CTA TAG TGA GTC GTA TTA CCG GCGAGCTT
M16	A/T_IVT_forked_bottom_304	/5Phos/GTA ACA ATN NNG ATC GTC GGA CTG TAG AAC TCC CTA TAG TGA GTC GTA TTA CCG GCGAGCTT
M17	A/T_IVT_forked_bottom_305	/5Phos/TAG TTA ATN NNG ATC GTC GGA CTG TAG AAC TCC CTA TAG TGA GTC GTA TTA CCG GCGAGCTT
M18	A/T_IVT_forked_bottom_306	/5Phos/ACG GCC ACN NNG ATC GTC GGA CTG TAG AAC TCC CTA TAG TGA GTC GTA TTA CCG GCGAGCTT
M19	A/T_IVT_forked_bottom_307	/5Phos/ACC TAA CGN NNG ATC GTC GGA CTG TAG AAC TCC CTA TAG TGA GTC GTA TTA CCG GCGAGCTT
M20	A/T_IVT_forked_bottom_308	/5Phos/GCA GGC CTN NNG ATC GTC GGA CTG TAG AAC TCC CTA TAG TGA GTC GTA TTA CCG GCGAGCTT
M21	A/T_IVT_forked_bottom_309	/5Phos/CCT CGG CTN NNG ATC GTC GGA CTG TAG AAC TCC CTA TAG TGA GTC GTA TTA CCG GCGAGCTT
M22	A/T_IVT_forked_bottom_310	/5Phos/CAA TTG TGN NNG ATC GTC GGA CTG TAG AAC TCC CTA TAG TGA GTC GTA TTA CCG GCGAGCTT
M23	A/T_IVT_forked_bottom_311	/5Phos/GTT GCG GAN NNG ATC GTC GGA CTG TAG AAC TCC CTA TAG TGA GTC GTA TTA CCG GCGAGCTT
M24	A/T_IVT_forked_bottom_312	/5Phos/CGA AGG CGN NNG ATC GTC GGA CTG TAG AAC TCC CTA TAG TGA GTC GTA TTA CCG GCGAGCTT
N1	A/T_IVT_forked_bottom_313	/5Phos/GAC CTA CCN NNG ATC GTC GGA CTG TAG AAC TCC CTA TAG TGA GTC GTA TTA CCG GCGAGCTT
N2	A/T_IVT_forked_bottom_314	/5Phos/TAA TTC GCN NNG ATC GTC GGA CTG TAG AAC TCC CTA TAG TGA GTC GTA TTA CCG GCGAGCTT
N3	A/T_IVT_forked_bottom_315	/5Phos/TTC CAC ACN NNG ATC GTC GGA CTG TAG AAC TCC CTA TAG TGA GTC GTA TTA CCG GCGAGCTT
N4	A/T_IVT_forked_bottom_316	/5Phos/TTA TGT AAN NNG ATC GTC GGA CTG TAG AAC TCC CTA TAG TGA GTC GTA TTA CCG GCGAGCTT
N5	A/T_IVT_forked_bottom_317	/5Phos/AGG CAA TAN NNG ATC GTC GGA CTG TAG AAC TCC CTA TAG TGA GTC GTA TTA CCG GCGAGCTT
N6	A/T_IVT_forked_bottom_318	/5Phos/CAT GGC CTN NNG ATC GTC GGA CTG TAG AAC TCC CTA TAG TGA GTC GTA TTA CCG GCGAGCTT
N7	A/T_IVT_forked_bottom_319	/5Phos/ATT CAA GTN NNG ATC GTC GGA CTG TAG AAC TCC CTA TAG TGA GTC GTA TTA CCG GCGAGCTT
N8	A/T_IVT_forked_bottom_320	/5Phos/TCG GAT TCN NNG ATC GTC GGA CTG TAG AAC TCC CTA TAG TGA GTC GTA TTA CCG GCGAGCTT
N9	A/T_IVT_forked_bottom_321	/5Phos/TCG CGG CCN NNG ATC GTC GGA CTG TAG AAC TCC CTA TAG TGA GTC GTA TTA CCG GCGAGCTT
N10	A/T_IVT_forked_bottom_322	/5Phos/AAT ATT GAN NNG ATC GTC GGA CTG TAG AAC TCC CTA TAG TGA GTC GTA TTA CCG GCGAGCTT
N11	A/T_IVT_forked_bottom_323	/5Phos/CGA CCG GCN NNG ATC GTC GGA CTG TAG AAC TCC CTA TAG TGA GTC GTA TTA CCG GCGAGCTT
N12	A/T_IVT_forked_bottom_324	/5Phos/GGC GAG CCN NNG ATC GTC GGA CTG TAG AAC TCC CTA TAG TGA GTC GTA TTA CCG GCGAGCTT
N13	A/T_IVT_forked_bottom_325	/5Phos/TCT TGC GGN NNG ATC GTC GGA CTG TAG AAC TCC CTA TAG TGA GTC GTA TTA CCG GCGAGCTT
N14	A/T_IVT_forked_bottom_326	/5Phos/CTT AAT ATN NNG ATC GTC GGA CTG TAG AAC TCC CTA TAG TGA GTC GTA TTA CCG GCGAGCTT
N15	A/T_IVT_forked_bottom_327	/5Phos/ACG TTC CTN NNG ATC GTC GGA CTG TAG AAC TCC CTA TAG TGA GTC GTA TTA CCG GCGAGCTT
N16	A/T_IVT_forked_bottom_328	/5Phos/GCC TTC GCN NNG ATC GTC GGA CTG TAG AAC TCC CTA TAG TGA GTC GTA TTA CCG GCGAGCTT
N17	A/T_IVT_forked_bottom_329	/5Phos/TCC GCG GCN NNG ATC GTC GGA CTG TAG AAC TCC CTA TAG TGA GTC GTA TTA CCG GCGAGCTT
N18	A/T_IVT_forked_bottom_330	/5Phos/ATT ACC GTN NNG ATC GTC GGA CTG TAG AAC TCC CTA TAG TGA GTC GTA TTA CCG GCGAGCTT
N19	A/T_IVT_forked_bottom_331	/5Phos/GAA TAG GAN NNG ATC GTC GGA CTG TAG AAC TCC CTA TAG TGA GTC GTA TTA CCG GCGAGCTT
N20	A/T_IVT_forked_bottom_332	/5Phos/ACG CTT GGN NNG ATC GTC GGA CTG TAG AAC TCC CTA TAG TGA GTC GTA TTA CCG GCGAGCTT
N21	A/T_IVT_forked_bottom_333	/5Phos/GAA GCT TGN NNG ATC GTC GGA CTG TAG AAC TCC CTA TAG TGA GTC GTA TTA CCG GCGAGCTT
N22	A/T_IVT_forked_bottom_334	/5Phos/TGG AAC TCN NNG ATC GTC GGA CTG TAG AAC TCC CTA TAG TGA GTC GTA TTA CCG GCGAGCTT
N23	A/T_IVT_forked_bottom_335	/5Phos/ATT GAG AAN NNG ATC GTC GGA CTG TAG AAC TCC CTA TAG TGA GTC GTA TTA CCG GCGAGCTT
N24	A/T_IVT_forked_bottom_336	/5Phos/GCG ACC GGN NNG ATC GTC GGA CTG TAG AAC TCC CTA TAG TGA GTC GTA TTA CCG GCGAGCTT
O1	A/T_IVT_forked_bottom_337	/5Phos/GCT TCA ACN NNG ATC GTC GGA CTG TAG AAC TCC CTA TAG TGA GTC GTA TTA CCG GCGAGCTT
O2	A/T_IVT_forked_bottom_338	/5Phos/GCT GGT CCN NNG ATC GTC GGA CTG TAG AAC TCC CTA TAG TGA GTC GTA TTA CCG GCGAGCTT
O3	A/T_IVT_forked_bottom_339	/5Phos/GTT AAT GAN NNG ATC GTC GGA CTG TAG AAC TCC CTA TAG TGA GTC GTA TTA CCG GCGAGCTT
O4	A/T_IVT_forked_bottom_340	/5Phos/CAT AAG GTN NNG ATC GTC GGA CTG TAG AAC TCC CTA TAG TGA GTC GTA TTA CCG GCGAGCTT
O5	A/T_IVT_forked_bottom_341	/5Phos/AGG AAT GAN NNG ATC GTC GGA CTG TAG AAC TCC CTA TAG TGA GTC GTA TTA CCG GCGAGCTT
O6	A/T_IVT_forked_bottom_342	/5Phos/CCT AGA TTN NNG ATC GTC GGA CTG TAG AAC TCC CTA TAG TGA GTC GTA TTA CCG GCGAGCTT
O7	A/T_IVT_forked_bottom_343	/5Phos/CGA GTT GGN NNG ATC GTC GGA CTG TAG AAC TCC CTA TAG TGA GTC GTA TTA CCG GCGAGCTT
O8	A/T_IVT_forked_bottom_344	/5Phos/GAT TGA CCN NNG ATC GTC GGA CTG TAG AAC TCC CTA TAG TGA GTC GTA TTA CCG GCGAGCTT
O9	A/T_IVT_forked_bottom_345	/5Phos/CTT GCC ACN NNG ATC GTC GGA CTG TAG AAC TCC CTA TAG TGA GTC GTA TTA CCG GCGAGCTT
O10	A/T_IVT_forked_bottom_346	/5Phos/TCT GGC AAN NNG ATC GTC GGA CTG TAG AAC TCC CTA TAG TGA GTC GTA TTA CCG GCGAGCTT
O11	A/T_IVT_forked_bottom_347	/5Phos/GGC TAT TAN NNG ATC GTC GGA CTG TAG AAC TCC CTA TAG TGA GTC GTA TTA CCG GCGAGCTT
O12	A/T_IVT_forked_bottom_348	/5Phos/TTA CCA CGN NNG ATC GTC GGA CTG TAG AAC TCC CTA TAG TGA GTC GTA TTA CCG GCGAGCTT
O13	A/T_IVT_forked_bottom_349	/5Phos/TTA ATA TGN NNG ATC GTC GGA CTG TAG AAC TCC CTA TAG TGA GTC GTA TTA CCG GCGAGCTT
O14	A/T_IVT_forked_bottom_350	/5Phos/CAC CGG TGN NNG ATC GTC GGA CTG TAG AAC TCC CTA TAG TGA GTC GTA TTA CCG GCGAGCTT
O15	A/T_IVT_forked_bottom_351	/5Phos/CTC CGT GGN NNG ATC GTC GGA CTG TAG AAC TCC CTA TAG TGA GTC GTA TTA CCG GCGAGCTT
O16	A/T_IVT_forked_bottom_352	/5Phos/CCG CAC GGN NNG ATC GTC GGA CTG TAG AAC TCC CTA TAG TGA GTC GTA TTA CCG GCGAGCTT
O17	A/T_IVT_forked_bottom_353	/5Phos/CGG TGT CCN NNG ATC GTC GGA CTG TAG AAC TCC CTA TAG TGA GTC GTA TTA CCG GCGAGCTT
O18	A/T_IVT_forked_bottom_354	/5Phos/AAT CAT TAN NNG ATC GTC GGA CTG TAG AAC TCC CTA TAG TGA GTC GTA TTA CCG GCGAGCTT
O19	A/T_IVT_forked_bottom_355	/5Phos/CTC GGC TTN NNG ATC GTC GGA CTG TAG AAC TCC CTA TAG TGA GTC GTA TTA CCG GCGAGCTT
O20	A/T_IVT_forked_bottom_356	/5Phos/GGC TTA GTN NNG ATC GTC GGA CTG TAG AAC TCC CTA TAG TGA GTC GTA TTA CCG GCGAGCTT
O21	A/T_IVT_forked_bottom_357	/5Phos/GGC TGG AGN NNG ATC GTC GGA CTG TAG AAC TCC CTA TAG TGA GTC GTA TTA CCG GCGAGCTT
O22	A/T_IVT_forked_bottom_358	/5Phos/ATC CAT TCN NNG ATC GTC GGA CTG TAG AAC TCC CTA TAG TGA GTC GTA TTA CCG GCGAGCTT
O23	A/T_IVT_forked_bottom_359	/5Phos/TAT TGG CGN NNG ATC GTC GGA CTG TAG AAC TCC CTA TAG TGA GTC GTA TTA CCG GCGAGCTT
O24	A/T_IVT_forked_bottom_360	/5Phos/TGC CGC GGN NNG ATC GTC GGA CTG TAG AAC TCC CTA TAG TGA GTC GTA TTA CCG GCGAGCTT
P1	A/T_IVT_forked_bottom_361	/5Phos/CCT ATT AGN NNG ATC GTC GGA CTG TAG AAC TCC CTA TAG TGA GTC GTA TTA CCG GCGAGCTT
P2	A/T_IVT_forked_bottom_362	/5Phos/TAA TGC TTN NNG ATC GTC GGA CTG TAG AAC TCC CTA TAG TGA GTC GTA TTA CCG GCGAGCTT
P3	A/T_IVT_forked_bottom_363	/5Phos/GAG AGG CCN NNG ATC GTC GGA CTG TAG AAC TCC CTA TAG TGA GTC GTA TTA CCG GCGAGCTT
P4	A/T_IVT_forked_bottom_364	/5Phos/TGG CGC AAN NNG ATC GTC GGA CTG TAG AAC TCC CTA TAG TGA GTC GTA TTA CCG GCGAGCTT
P5	A/T_IVT_forked_bottom_365	/5Phos/GTA TGG CCN NNG ATC GTC GGA CTG TAG AAC TCC CTA TAG TGA GTC GTA TTA CCG GCGAGCTT
P6	A/T_IVT_forked_bottom_366	/5Phos/GTA GCC TTN NNG ATC GTC GGA CTG TAG AAC TCC CTA TAG TGA GTC GTA TTA CCG GCGAGCTT
P7	A/T_IVT_forked_bottom_367	/5Phos/GTG GAT GGN NNG ATC GTC GGA CTG TAG AAC TCC CTA TAG TGA GTC GTA TTA CCG GCGAGCTT
P8	A/T_IVT_forked_bottom_368	/5Phos/CCA CGG TCN NNG ATC GTC GGA CTG TAG AAC TCC CTA TAG TGA GTC GTA TTA CCG GCGAGCTT
P9	A/T_IVT_forked_bottom_369	/5Phos/ATG ATT AAN NNG ATC GTC GGA CTG TAG AAC TCC CTA TAG TGA GTC GTA TTA CCG GCGAGCTT
P10	A/T_IVT_forked_bottom_370	/5Phos/TCT TCT TAN NNG ATC GTC GGA CTG TAG AAC TCC CTA TAG TGA GTC GTA TTA CCG GCGAGCTT
P11	A/T_IVT_forked_bottom_371	/5Phos/ACC GTG CCN NNG ATC GTC GGA CTG TAG AAC TCC CTA TAG TGA GTC GTA TTA CCG GCGAGCTT
P12	A/T_IVT_forked_bottom_372	/5Phos/ATA GGC CAN NNG ATC GTC GGA CTG TAG AAC TCC CTA TAG TGA GTC GTA TTA CCG GCGAGCTT
P13	A/T_IVT_forked_bottom_373	/5Phos/TGT GGC CGN NNG ATC GTC GGA CTG TAG AAC TCC CTA TAG TGA GTC GTA TTA CCG GCGAGCTT
P14	A/T_IVT_forked_bottom_374	/5Phos/GCA ACG GCN NNG ATC GTC GGA CTG TAG AAC TCC CTA TAG TGA GTC GTA TTA CCG GCGAGCTT
P15	A/T_IVT_forked_bottom_375	/5Phos/CCA CCG CGN NNG ATC GTC GGA CTG TAG AAC TCC CTA TAG TGA GTC GTA TTA CCG GCGAGCTT
P16	A/T_IVT_forked_bottom_376	/5Phos/TAC GGA CCN NNG ATC GTC GGA CTG TAG AAC TCC CTA TAG TGA GTC GTA TTA CCG GCGAGCTT
P17	A/T_IVT_forked_bottom_377	/5Phos/GGT GAC CTN NNG ATC GTC GGA CTG TAG AAC TCC CTA TAG TGA GTC GTA TTA CCG GCGAGCTT
P18	A/T_IVT_forked_bottom_378	/5Phos/TTG CGT TCN NNG ATC GTC GGA CTG TAG AAC TCC CTA TAG TGA GTC GTA TTA CCG GCGAGCTT
P19	A/T_IVT_forked_bottom_379	/5Phos/TGT TCC AGN NNG ATC GTC GGA CTG TAG AAC TCC CTA TAG TGA GTC GTA TTA CCG GCGAGCTT
P20	A/T_IVT_forked_bottom_380	/5Phos/GCT GTT GGN NNG ATC GTC GGA CTG TAG AAC TCC CTA TAG TGA GTC GTA TTA CCG GCGAGCTT
P21	A/T_IVT_forked_bottom_381	/5Phos/GGC GGC GAN NNG ATC GTC GGA CTG TAG AAC TCC CTA TAG TGA GTC GTA TTA CCG GCGAGCTT
P22	A/T_IVT_forked_bottom_382	/5Phos/AGG TTA GAN NNG ATC GTC GGA CTG TAG AAC TCC CTA TAG TGA GTC GTA TTA CCG GCGAGCTT
P23	A/T_IVT_forked_bottom_383	/5Phos/CGC GGA GGN NNG ATC GTC GGA CTG TAG AAC TCC CTA TAG TGA GTC GTA TTA CCG GCGAGCTT
P24	A/T_IVT_forked_bottom_384	/5Phos/AAC CAT GTN NNG ATC GTC GGA CTG TAG AAC TCC CTA TAG TGA GTC GTA TTA CCG GCGAGCTT
